# Supplementary material for: Functional brain architecture is associated with the rate of tau accumulation in Alzheimer’s disease
Source: Nat Commun. 2020 Jan 17;11:347. doi: 10.1038/s41467-019-14159-1 (PMC6969065; doi:10.1038/s41467-019-14159-1)
Supplement: Supplementary file 4 — Supplementary Code 1 [file 41467_2019_14159_MOESM4_ESM.zip › 1.txt]

1
1
1
1
1
1
1
1
1
1
1
1
1
1
2
2
2
2
2
2
2
2
2
2
2
2
2
2
2
2
3
3
3
3
3
3
3
3
3
3
3
3
3
4
4
4
4
4
4
4
4
4
4
4
5
5
5
5
5
5
6
6
6
6
6
6
6
6
6
6
6
6
6
7
7
7
7
7
7
7
7
7
7
7
7
7
7
7
7
7
7
7
7
7
7
7
7
7
7
7
1
1
1
1
1
1
1
1
1
1
1
1
1
1
1
2
2
2
2
2
2
2
2
2
2
2
2
2
2
2
2
2
2
2
3
3
3
3
3
3
3
3
3
3
3
3
3
4
4
4
4
4
4
4
4
4
4
4
5
5
5
5
5
5
6
6
6
6
6
6
6
6
6
6
6
6
6
6
6
6
6
7
7
7
7
7
7
7
7
7
7
7
7
7
7
7
7
7
7
7
