# Supplementary material for: Functional brain architecture is associated with the rate of tau accumulation in Alzheimer’s disease
Source: Nat Commun. 2020 Jan 17;11:347. doi: 10.1038/s41467-019-14159-1 (PMC6969065; doi:10.1038/s41467-019-14159-1)
Supplement: Supplementary file 4 — Supplementary Code 1 [file 41467_2019_14159_MOESM4_ESM.zip › 3.txt]

The example code Tau_spreading_Simulation.Rmd 
can be run in R-Studio in order to recapitulate the main analyses of 
the manuscript on simulated data. 

System requirements:
All code has been tested on two machines and R-Studio versions.
1. R-Studio Version 1.1.414 on MacOS Sierra (10.12.6)
on a 3.33Ghz 6-Core Intel Xeon Processor with 48GB DDR3 Ram and and ATI Radeon HD 5770 Graphics Card
2. R-Studio Version 1.2.1578 on MacOS Mojave (10.14.6)
on a 3.6GHz Intel Core i9 with 64GV DDR4 Ram and a Radeon Pro Vega 48 8GB Graphics Card

Installation guide & Demo
Install R-Studio and open the code "Tau_spreading_Simulation.Rmd"
Store all files (Schaefer2018_200Parcels_7Networks_order_numeric.txt, Schaefer2018_400Parcels_7Networks_order_numeric.txt, Tau_spreading_Simulation.R)
in a specified folder.

Follow the instructions to run the script.
The overall run time is ~15-20 minutes depending on the used hardware

An example output in html format is shown in the file "Tau_spreading_Simulation_example_output.html"
