# Supplementary material for: Functional brain architecture is associated with the rate of tau accumulation in Alzheimer’s disease
Source: Nat Commun. 2020 Jan 17;11:347. doi: 10.1038/s41467-019-14159-1 (PMC6969065; doi:10.1038/s41467-019-14159-1)
Supplement: Supplementary file 6 — Source File [file 41467_2019_14159_MOESM6_ESM.xlsx]

## Sheet: Figure 4A
Functional_connectivity	Covariance_in_tau_change
0.644737	0.91905
0.564129	1.09915
0.518351	0.816569
0.413682	0.754185
0.375019	0.811425
0.300997	0.726022
0.459253	0.686846
0.26868	0.772052
0.228846	0.593508
0.243055	0.869137
0.211379	0.51891
0.214932	0.589802
0.356671	0.543624
0.174014	0.454679
0.269904	0.365931
0.347035	0.543945
0.255255	0.672588
0.251684	0.506667
0.291152	0.473744
0.282295	0.625799
0.275821	0.384064
0.383341	0.579989
0.146974	0.352664
0.193341	0.368967
0.223605	0.435629
0.336893	0.483498
0.378379	0.539783
0.238719	0.460702
0.203831	0.412867
0.310559	0.422037
0.203774	0.522465
0.249895	0.516617
0.163782	0.593058
0.0776541	0.435241
0.0631238	0.655063
0.208631	0.50677
0.154249	0.611689
0.0509507	0.441069
0.141122	0.457539
0.0563179	0.567644
0.113871	0.597342
0.117234	0.333747
0.0846034	0.246274
0.0836567	0.231938
0.114396	0.338251
0.126598	0.47856
0.112914	0.403952
0.131741	0.545122
0.141312	0.444481
0.148166	0.496502
0.112518	0.559355
0.135778	0.460108
0.170566	0.323615
0.150666	0.408117
0.116353	0.393408
0.121371	0.669275
0.147603	0.429055
0.129051	0.61146
0.113178	0.535002
0.133873	0.526241
0.125599	0.496093
0.156017	0.313547
0.179199	0.463775
0.127252	0.393033
0.134708	0.365379
0.149249	0.343583
0.113097	0.327105
0.649182	0.991172
0.536874	0.826664
0.360867	0.445849
0.267799	0.508525
0.302591	0.592047
0.135509	0.250988
0.252811	0.494358
0.106719	0.589354
0.14274	0.353484
0.20566	0.437083
0.109384	0.609626
0.155155	0.36006
0.24388	0.492931
0.166999	0.592384
0.222811	0.366574
0.160496	0.646432
0.13946	0.370627
0.169619	0.569398
0.1589	0.418113
0.162997	0.421846
0.16058	0.672465
0.157691	0.514536
0.180807	0.637176
0.11839	0.596552
0.123392	0.390972
0.130035	0.432241
0.0978796	0.371549
0.257346	0.343221
0.135196	0.404235
0.138889	0.322722
0.113363	0.502343
0.128909	0.43466
0.0430096	0.492218
0.0561973	0.4534
0.0752632	0.486633
0.0913476	0.601305
0.109831	0.443798
0.107567	0.492014
0.0875531	0.703262
0.103244	0.665242
0.114212	0.678882
0.130589	0.453695
0.137938	0.408212
0.217366	0.283089
0.11077	0.552213
0.203789	0.920413
0.210473	0.775257
0.0989165	0.6286
0.13869	0.818045
0.0648014	0.652897
0.283942	0.66573
0.17603	1.07583
0.16105	1.06938
0.0773647	0.726678
0.252821	1.04238
0.347892	0.619295
0.181887	0.780721
0.303548	0.867079
0.23196	0.509456
0.099866	0.250902
0.0499489	0.327553
0.124104	0.364277
0.0733943	0.278296
0.145306	0.351116
0.310061	0.556102
0.111803	0.727992
0.103164	0.60335
0.151478	0.368507
0.0516685	0.516721
0.071067	0.531087
0.101267	0.317282
0.200571	0.512667
0.155627	0.647387
0.104074	0.58857
0.0493217	0.411155
0.181206	0.429634
0.14734	0.428573
0.0486689	0.816569
0.0181294	0.738712
0.040612	0.574348
0.164843	0.571595
0.163373	0.407359
0.319638	0.53056
0.195422	0.339966
0.306133	0.370903
0.213422	0.492829
0.161748	0.482488
0.245343	0.311062
0.172203	0.45399
0.16413	0.725629
0.225177	0.355216
0.171805	0.578105
0.242288	0.531299
0.0826935	0.464669
0.0934643	0.361617
0.0813386	0.370811
0.0397694	0.27586
0.244634	0.579546
0.190941	0.60997
0.128812	0.955761
0.141835	0.78227
0.179766	0.315947
0.0540035	0.676531
0.100821	0.374043
0.0366736	0.705817
0.101365	0.787784
0.0601126	0.258296
0.0355056	0.579657
0.071426	0.470444
0.0517644	0.624517
0.0361859	0.661957
0.0669875	0.553076
0.123971	0.749849
0.07064	0.59126
0.0552336	0.57877
0.0796768	0.595987
0.102658	0.563818
0.0579314	0.626848
0.0874967	0.660017
0.0553864	0.509456
0.0912993	0.629653
0.304115	0.721184
0.263428	0.623703
0.184628	0.719101
0.183402	0.855167
0.163792	0.610428
0.105506	0.624634
0.0631994	0.655786
0.0551884	0.745268
0.0475376	0.671973
0.108913	0.558595
0.111938	0.420696
0.476865	0.813919
0.346885	0.661957
0.538965	0.753099
0.431876	0.604944
0.397462	0.814801
0.399416	0.642029
0.144079	0.656269
0.28342	0.672096
0.349735	0.764168
0.322267	0.647626
0.234765	0.567753
0.225665	0.746613
0.240216	0.556211
0.220439	0.677273
0.28591	0.499367
0.296321	0.728649
0.246803	0.815979
0.258117	0.379972
0.299228	0.457934
0.250515	0.374505
0.191085	0.293944
0.307089	0.502548
0.191624	0.42607
0.243022	0.514432
0.224542	0.295085
0.31289	0.510491
0.317039	0.51329
0.180329	0.386674
0.228615	0.432821
0.273069	0.446436
0.141299	0.623354
0.152728	0.44214
0.139416	0.324509
0.108552	0.459515
0.0433578	0.473443
0.1312	0.519641
0.113156	0.312748
0.165724	0.5384
0.0902267	0.527924
0.132813	0.583435
0.132433	0.415726
0.111322	0.656872
0.0826834	0.498343
0.144593	0.657718
0.0577524	0.640606
0.0555563	0.6622
0.0280565	0.462981
0.092407	0.751608
0.041866	0.413629
0.0758613	0.650018
0.0536265	0.645716
0.0877241	0.881448
0.0903164	0.603578
0.130184	0.556535
0.0399002	0.642385
0.102048	0.768307
0.070712	0.494664
0.077514	0.314525
0.0842046	0.656389
0.145544	0.655666
0.116226	0.563273
0.147972	0.438831
0.0537843	0.547158
0.0943545	0.362992
0.0613572	0.350297
0.0871342	0.4837
0.128301	0.40244
0.149992	0.464768
0.0528353	0.477957
0.136778	0.352208
0.40518	0.792911
0.198127	0.561312
0.184986	0.726809
0.150453	0.557619
0.198778	0.53723
0.0180076	0.423476
0.220743	0.415344
0.0519581	0.539464
0.0630608	0.485317
0.139712	0.347481
0.077726	0.513705
0.202887	0.389288
0.08471	0.52961
0.128877	0.432628
0.182257	0.525086
0.159116	0.445263
0.195513	0.481177
0.146461	0.434466
0.0845562	0.484104
0.13052	0.706585
0.142952	0.578659
0.0873418	0.5162
0.0629912	0.589018
0.171174	0.626731
0.188382	0.750119
0.14733	0.640369
0.113889	0.490285
0.0907169	0.658443
0.0834658	0.532567
0.0323351	0.611689
0.096996	0.708251
0.170722	0.628951
0.114862	0.469446
0.178633	0.448589
0.0889627	0.466757
0.0857945	0.545872
0.0907032	0.559898
0.115544	0.504297
0.0507813	0.521418
0.0910916	0.576888
0.0593026	0.713529
0.149927	0.925892
0.113644	0.611804
0.0832973	0.656872
0.188077	0.423572
0.198185	0.395379
0.113018	0.569617
0.00651415	0.530665
0.166913	0.691737
0.211992	0.758272
0.0528844	0.548232
0.105147	0.707225
0.142495	0.621728
0.0397194	0.527083
0.151587	0.677396
0.078462	0.614793
0.186909	0.572805
0.0430186	0.659774
0.168519	0.604944
0.168516	0.889232
0.229046	0.793054
-0.0335676	0.506357
-0.010652	0.606654
0.109397	0.374505
-0.000660341	0.447904
0.0253235	0.419834
0.026163	0.395285
0.138393	0.779878
0.149728	0.582433
0.134818	0.693248
0.0328194	0.577552
0.0362197	0.557402
0.0569503	0.767754
0.0307619	0.678634
0.0431445	0.738046
0.101955	0.625799
0.132331	0.637885
0.0507138	0.514536
0.0755673	0.725629
0.132987	0.618601
0.0341566	0.763205
0.0122032	0.656389
0.076675	0.702115
0.0426468	0.726678
0.0631554	0.69843
0.130875	0.571925
0.137473	0.471943
0.0754148	0.947371
0.0433476	0.614793
-0.0098747	0.492931
0.0637506	0.632702
0.128053	0.745268
0.17766	0.644882
0.102391	0.670623
0.0843488	0.633759
0.0165466	0.58388
0.183271	0.651216
0.10182	0.67308
0.166	0.689226
0.191508	0.744462
0.126579	0.492931
0.109492	0.720663
0.100345	0.579546
0.107975	0.645478
0.235128	0.702752
0.107161	0.507596
0.138722	0.541382
0.0608313	0.558378
0.143889	0.623936
0.0590826	0.51464
0.0608039	0.77108
0.0587585	0.565784
0.026125	0.582433
-0.0240389	0.67542
0.0761376	0.542983
0.0590369	0.669765
0.0862293	0.483094
0.0496479	0.639895
0.023895	0.541275
0.0739947	0.686971
0.0134326	0.620337
0.270499	0.842836
0.226324	0.937333
0.15629	0.627899
0.19121	0.805881
0.0904091	0.596777
0.0610053	0.731021
0.0316114	0.569947
0.069602	0.609626
0.120517	0.501726
0.644737	0.91905
0.310666	0.769277
0.421987	1.01608
0.277378	0.770941
0.297297	0.72786
0.300704	0.848359
0.363261	0.682357
0.231386	0.662929
0.177589	0.5463
0.180385	0.627782
0.196437	0.657114
0.207864	0.695014
0.265328	0.508319
0.158761	0.608939
0.289526	0.427225
0.280706	0.56633
0.198843	0.701606
0.165967	0.600738
0.318767	0.616061
0.256307	0.63188
0.292386	0.602895
0.290625	0.611345
0.117515	0.497831
0.148156	0.631293
0.274579	0.551028
0.211755	0.548339
0.278803	0.621032
0.160515	0.501521
0.178998	0.49344
0.232463	0.607567
0.240768	0.579213
0.273289	0.651576
0.14131	0.807627
0.092595	0.711594
0.0537826	0.575452
0.207447	0.567753
0.194605	0.535108
0.0226163	0.490692
0.0769835	0.462981
0.0900062	0.520895
0.0876843	0.590251
0.106796	0.487545
0.0870621	0.440387
0.110531	0.432724
0.102409	0.537974
0.0999109	0.474445
0.125943	0.473944
0.0828484	0.421846
0.12028	0.434563
0.155967	0.446925
0.148727	0.605171
0.146379	0.432724
0.130886	0.534896
0.118172	0.664511
0.0823891	0.462485
0.143521	0.589354
0.129492	0.398575
0.13386	0.610313
0.133189	0.46447
0.121229	0.566112
0.130206	0.579102
0.103342	0.58969
0.110013	0.46199
0.120044	0.527609
0.124603	0.508009
0.172221	0.425878
0.0935337	0.433014
0.459271	0.663538
0.437919	0.536169
0.377416	0.541168
0.277308	0.639422
0.207702	0.569288
0.146252	0.452908
0.199946	0.683477
0.114607	0.539251
0.138725	0.452515
0.151891	0.560768
0.100192	0.574238
0.0888769	0.534472
0.250317	0.518597
0.143591	0.676655
0.230476	0.558378
0.142653	0.690229
0.119515	0.699699
0.180813	0.516304
0.202128	0.457835
0.139774	0.459317
0.199365	0.599831
0.154282	0.539251
0.173584	0.600965
0.105992	0.553832
0.0910416	0.698684
0.113932	0.549306
0.0807087	0.573466
0.238111	0.590924
0.19147	0.447316
0.143132	0.426166
0.0888824	0.561856
0.158051	0.68273
-0.0111767	0.606882
0.0235618	0.571485
-0.00339953	0.506976
0.0208241	0.514328
0.069024	0.663294
0.104418	0.666584
0.0945528	0.477756
0.107856	0.518493
0.132602	0.549091
0.0890431	0.335727
0.166008	0.521523
0.187859	0.505842
0.10062	0.428766
0.234085	0.575562
0.277363	0.797784
0.166034	0.55827
0.200201	0.554912
0.130538	0.619295
0.411662	0.742987
0.292925	0.706969
0.353137	0.910591
0.163068	0.612608
0.472931	0.922804
0.399051	0.762655
0.275042	0.688098
0.446357	0.796491
0.224949	0.650497
0.0943299	0.432144
0.0475672	0.539783
0.156111	0.529188
0.121398	0.421654
0.136343	0.523408
0.405278	0.612838
0.141911	0.763067
0.123949	0.804719
0.13338	0.617445
0.0648758	0.680742
0.0858574	0.655666
0.0882553	0.53585
0.19563	0.656993
0.125323	0.609283
0.145808	0.708251
0.0409776	0.577552
0.184509	0.402629
0.212733	0.601986
0.100567	0.567096
0.0234889	0.66634
0.0457442	0.544587
0.297945	0.585106
0.277311	0.540742
0.392482	0.721575
0.29226	0.560224
0.257789	0.425589
0.251027	0.703262
0.178144	0.528767
0.231637	0.523722
0.125259	0.676037
0.143047	0.527714
0.206754	0.561094
0.218056	0.599039
0.340938	0.576004
0.124368	0.552429
0.107319	0.634465
0.16494	0.551782
0.0623115	0.490489
0.272635	0.6541
0.231707	0.794771
0.200314	0.635407
0.160899	0.515056
0.182329	0.479365
0.0819276	0.676902
0.101044	0.547266
0.10475	0.639422
0.111209	0.723142
0.0504328	0.470245
0.0691573	0.531827
0.0892553	0.433305
0.0718338	0.614103
0.0610014	0.644049
0.0929775	0.711723
0.204268	0.770108
0.099416	0.583657
0.0866607	0.633407
0.17686	0.702625
0.112803	0.658927
0.138097	0.619064
0.208071	0.627432
0.0877539	0.685847
0.0914077	0.578548
0.328815	0.536912
0.361078	0.66952
0.253218	0.6156
0.20369	0.59802
0.202655	0.648701
0.17802	0.567753
0.142639	0.586892
0.13939	0.706713
0.0807214	0.820264
0.133906	0.65651
0.155839	0.618832
0.363073	0.580655
0.489697	0.621032
0.335695	0.608482
0.287221	0.739379
0.377582	0.767063
0.28694	0.560877
0.13302	0.651456
0.203239	0.582433
0.284773	0.816274
0.213341	0.824575
0.200477	0.488661
0.171231	0.63635
0.16845	0.733268
0.225889	0.736982
0.207851	0.683104
0.217833	0.644287
0.251595	0.820709
0.160994	0.560116
0.2555	0.510905
0.195154	0.615945
0.141616	0.363543
0.179633	0.616522
0.118076	0.638476
0.272539	0.66952
0.165385	0.514121
0.221206	0.650497
0.242071	0.478158
0.181425	0.673941
0.138247	0.599265
0.216185	0.419643
0.116959	0.565128
0.126249	0.620569
0.123996	0.456651
0.125847	0.651097
0.0583846	0.464569
0.0884527	0.48158
0.114526	0.49395
0.0847178	0.706329
0.104004	0.43786
0.141458	0.449765
0.119036	0.286933
0.0858071	0.422133
0.114239	0.288333
0.100535	0.519746
0.0312374	0.497933
0.0339757	0.600625
0.0229751	0.525716
0.0904191	0.663903
0.0432814	0.579878
0.137563	0.595198
0.0418412	0.683353
0.074416	0.65422
0.0662795	0.648104
0.128076	0.366299
0.0342321	0.625915
0.100097	0.641673
0.0566305	0.509456
0.0484483	0.383319
0.0634788	0.508732
0.0970193	0.569727
0.0881593	0.46318
0.107979	0.555237
0.0773067	0.496297
0.052189	0.529294
0.0614101	0.480069
0.0807856	0.445653
0.112751	0.52824
0.0964663	0.44029
0.0600876	0.477253
0.0943713	0.494358
0.321467	0.66634
0.162904	0.635879
0.165604	0.62347
0.238269	0.640725
0.16893	0.431758
0.0452839	0.732474
0.180894	0.304689
0.0305717	0.517033
0.0601698	0.536912
0.0990923	0.507802
0.0685089	0.483296
0.179586	0.384716
0.0396158	0.423668
0.0677589	0.464371
0.226942	0.627665
0.0894486	0.578327
0.161553	0.648223
0.156867	0.587899
0.0377297	0.478158
0.0707817	0.602782
0.131	0.49232
0.0978583	0.438443
0.0424276	0.535214
0.0998691	0.721706
0.133223	0.762518
0.078056	0.641555
0.0962032	0.622541
0.0696666	0.644882
0.0617994	0.612838
0.0220959	0.607225
0.0599146	0.606312
0.128912	0.804284
0.0561601	0.578659
0.169228	0.548984
0.126937	0.515368
0.0697165	0.438346
0.078553	0.537974
0.0808844	0.415821
0.0301346	0.48927
0.0565502	0.626148
0.101699	0.582878
0.113443	0.735123
0.148991	0.654943
0.0857401	0.437569
0.143273	0.543304
0.155255	0.577109
0.093172	0.466359
0.0295873	0.490285
0.204738	0.909583
0.270466	0.827712
0.0844213	0.712497
0.108418	0.57733
0.182338	0.726416
0.100605	0.658806
0.276325	0.920242
0.195012	0.618485
0.254628	0.857346
0.218281	0.747016
0.234853	0.720533
0.232849	0.793626
0.302818	0.714692
-0.00040312	0.582211
0.0204231	0.714434
0.138061	0.460009
0.00244203	0.548124
0.0251658	0.472243
0.0525862	0.523722
0.15556	0.854701
0.145932	0.668173
0.128537	0.678882
0.0663108	0.609741
0.0504438	0.593283
0.0732302	0.635289
0.0498395	0.590363
0.0567414	0.608596
0.127335	0.778054
0.0912445	0.695645
0.029109	0.588794
0.0627283	0.716116
0.102281	0.387607
0.0402272	0.617561
0.0167094	0.7039
0.0600623	0.611575
0.107224	0.681611
0.125964	0.579324
0.156826	0.610887
0.152348	0.630942
0.0788403	0.726809
0.127273	0.685098
0.0411608	0.52803
0.101363	0.587116
0.138397	0.711079
0.219401	0.600511
0.122934	0.638003
0.0810052	0.628834
0.0899414	0.62196
0.245288	0.690983
0.221646	0.664511
0.139134	0.679625
0.206594	0.578548
0.100595	0.519328
0.0734801	0.549306
0.0627355	0.71095
0.0728149	0.614333
0.245537	0.774838
0.181484	0.59486
0.131468	0.467852
0.0429287	0.509146
0.164247	0.562837
0.0978714	0.610543
0.0970312	0.583657
0.108824	0.609397
0.0509114	0.668051
0.0551085	0.681114
0.0938683	0.630942
0.0591236	0.691863
0.0932667	0.586334
0.0881436	0.643811
0.063245	0.533731
0.148159	0.599039
0.0461913	0.580211
0.323973	0.783821
0.247973	0.743255
0.200834	0.57722
0.2423	0.756226
0.143294	0.625682
0.144919	0.677149
0.0733159	0.831614
0.0893748	0.672834
0.12367	0.590924
0.564129	1.09915
0.310666	0.769277
0.577406	0.790771
0.857826	1.02101
0.765889	1.00573
0.164273	0.672711
0.825074	0.793912
0.699864	0.902733
0.368007	0.636114
0.591494	0.860158
0.534164	0.603123
0.21502	0.533307
0.676042	0.652777
0.571977	0.431758
0.361811	0.398858
0.579557	0.564254
0.587335	0.743389
0.538301	0.613988
0.340945	0.459911
0.46871	0.553076
0.351389	0.504811
0.609378	0.582544
0.450286	0.378859
0.452111	0.459515
0.324498	0.531299
0.629971	0.534578
0.556034	0.568411
0.468904	0.515992
0.380895	0.551028
0.505871	0.537974
0.164345	0.598247
0.277475	0.652417
0.11637	0.846053
0.0693524	0.635996
0.0928514	0.817011
0.255689	0.515992
0.160715	0.663781
0.0840727	0.615484
0.189038	0.497729
0.116009	0.648582
0.194434	0.510698
0.129403	0.379137
0.107366	0.302746
0.102819	0.497524
0.179847	0.404141
0.21473	0.470844
0.152635	0.525926
0.167047	0.632232
0.234908	0.44624
0.176697	0.495889
0.193246	0.590026
0.14183	0.477253
0.184218	0.473944
0.146012	0.462783
0.161318	0.472543
0.199524	0.569617
0.262379	0.334287
0.16225	0.51516
0.228112	0.432531
0.171772	0.401968
0.1362	0.525611
0.257258	0.304159
0.201771	0.380994
0.153704	0.246102
0.171406	0.33141
0.222261	0.270739
0.174748	0.378024
0.427705	1.27394
0.682908	0.998219
0.467697	0.580322
0.395053	0.558053
0.464792	0.521627
0.165393	0.271432
0.432185	0.504194
0.154923	0.600398
0.234675	0.395003
0.312696	0.542129
0.200498	0.534896
0.29484	0.389288
0.432108	0.66952
0.371583	0.625099
0.405777	0.571595
0.312225	0.564145
0.244301	0.433788
0.249167	0.551998
0.213424	0.427514
0.204053	0.394628
0.207338	0.554264
0.168264	0.579102
0.221084	0.611345
0.217267	0.711723
0.235508	0.549091
0.206285	0.491302
0.189891	0.478057
0.330219	0.487342
0.0123609	0.39144
0.118574	0.425974
0.117693	0.655545
0.124693	0.593396
0.107176	0.561203
0.124426	0.639895
0.103979	0.624983
0.150704	0.737115
0.130093	0.506976
0.124282	0.388354
0.120881	0.620801
0.171024	0.632819
0.19345	0.692366
0.177117	0.568959
0.24454	0.557836
0.347045	0.418208
0.179115	0.44536
0.1066	0.890211
0.158243	0.758819
0.0974775	0.700843
0.0394893	0.804864
0.0954223	0.626148
0.163254	0.673695
0.109683	0.842378
0.143683	0.746209
0.0829759	0.819376
0.199497	1.07929
0.157145	0.731681
0.0954363	0.781284
0.0861707	0.547266
0.353207	0.523827
0.164344	0.305396
0.131753	0.494358
0.20932	0.364553
0.158399	0.30628
0.200551	0.36235
0.284411	0.617792
0.163408	0.761969
0.142443	0.549736
0.203551	0.345485
0.0934319	0.38183
0.0823271	0.508422
0.153451	0.242766
0.231423	0.492421
0.169954	0.769831
0.133432	0.435435
0.0258218	0.575231
0.315939	0.570386
0.289758	0.596326
0.0501772	0.612723
0.104206	0.624517
0.0915359	0.592833
0.107782	0.696278
0.111044	0.576556
0.192732	0.604602
0.208607	0.489777
0.258063	0.410965
0.227613	0.646313
0.195664	0.643692
0.244874	0.456749
0.204425	0.517763
0.214372	0.806754
0.317373	0.492829
0.209725	0.584883
0.314247	0.555561
0.102905	0.506151
0.156666	0.509249
0.115914	0.430502
0.0831583	0.41668
0.179578	0.548339
0.155768	0.635996
0.107987	1.04546
0.0729487	0.902235
0.162071	0.333477
0.0967174	0.636704
0.176065	0.502034
0.0364608	0.73023
0.0110156	0.794914
0.119914	0.284486
0.0566322	0.515784
0.017519	0.455665
0.0743587	0.674681
0.0378023	0.561312
0.0533095	0.514017
0.0668347	0.599605
0.115583	0.524771
0.0104829	0.415535
0.00630466	0.46199
0.159833	0.597455
0.0863255	0.443993
0.0511811	0.565128
0.0236589	0.421941
0.140015	0.503988
0.313827	0.721445
0.238973	0.597681
0.219447	0.622193
0.212244	0.734062
0.228462	0.616637
0.136563	0.544159
0.091182	0.589802
0.0685735	0.730625
0.122133	0.548339
0.169835	0.63883
0.193873	0.497013
0.365428	0.922804
0.19158	0.732474
0.692267	0.984575
0.778714	0.854079
0.506266	0.903399
0.732742	0.72262
0.0969487	0.745805
0.649853	0.71508
0.635978	0.917859
0.684922	0.674681
0.512169	0.62196
0.335589	0.731946
0.463594	0.608825
0.311391	0.6705
0.583108	0.493134
0.523042	0.826515
0.324409	0.718451
0.549835	0.514432
0.484488	0.482791
0.29433	0.414105
0.369767	0.34957
0.558826	0.441848
0.361188	0.430406
0.315949	0.584103
0.402188	0.393689
0.521422	0.530032
0.50496	0.5162
0.368562	0.460504
0.433566	0.393877
0.450088	0.397728
0.181707	0.638121
0.181509	0.454187
0.196584	0.449275
0.104606	0.557077
0.0424213	0.662686
0.11554	0.612378
0.202298	0.36906
0.234357	0.553832
0.0717744	0.651816
0.131074	0.652897
0.103795	0.443408
0.19101	0.521837
0.0997643	0.452613
0.196057	0.436113
0.0817715	0.570496
0.104721	0.690857
0.0770381	0.450452
0.171457	0.838418
0.102907	0.560986
0.162254	0.785376
0.116358	0.601986
0.224727	1.0009
0.136056	0.629302
0.144168	0.771357
0.0964845	0.653619
0.168353	0.740313
0.157591	0.392845
0.17284	0.245846
0.157974	0.500802
0.140846	0.595874
0.16526	0.426359
0.221776	0.425782
0.155349	0.473844
0.155857	0.272734
0.175641	0.284661
0.144507	0.372288
0.224962	0.413343
0.183146	0.355399
0.11185	0.349025
0.203711	0.245589
0.504834	0.926752
0.367839	0.647626
0.327612	0.837052
0.23365	0.51329
0.342397	0.54341
0.118601	0.4912
0.40758	0.349934
0.185282	0.45527
0.161579	0.583991
0.336225	0.350116
0.222685	0.463477
0.379107	0.388541
0.1733	0.46199
0.292778	0.466259
0.351089	0.575783
0.351625	0.423572
0.347212	0.545336
0.368071	0.499469
0.234999	0.402063
0.240776	0.74098
0.215338	0.531299
0.171139	0.394064
0.182265	0.679129
0.303584	0.698938
0.272692	0.708765
0.226471	0.701861
0.201663	0.603464
0.168209	0.620917
0.186958	0.460702
0.187848	0.622889
0.21882	0.637412
0.0668624	0.621264
0.0802306	0.538293
0.129921	0.402063
0.0874992	0.548661
0.111445	0.720533
0.109803	0.638003
0.18369	0.590026
0.131624	0.498138
0.161069	0.494766
0.139881	0.687472
0.203306	0.815684
0.224218	0.691737
0.137338	0.500802
0.27877	0.581766
0.17537	0.553616
0.173828	0.409256
0.0910892	0.391347
0.135373	0.602782
0.11669	0.79908
0.0623834	0.657476
0.130484	0.628016
0.060747	0.541915
0.0688548	0.601192
0.140367	0.544587
0.112917	0.642979
0.14845	0.654581
0.103455	0.543731
0.0577711	0.586557
0.138514	0.859533
0.0759601	0.688849
0.096049	0.601986
0.143402	0.615139
0.222967	0.37719
0.130605	0.463279
0.151746	0.38425
0.167792	0.40433
0.124042	0.788494
0.202131	0.626148
0.0614567	0.704411
0.0874711	0.649778
0.068168	0.617676
0.0845718	0.632349
0.0977057	0.716505
0.11127	0.650617
0.133274	0.677767
0.20677	0.686721
0.0714559	0.382388
0.116674	0.690229
0.184876	0.681487
0.137065	0.60654
0.0709445	0.583769
0.158431	0.687347
0.08762	0.559355
0.130642	0.538187
0.228997	0.629068
0.209744	0.579657
0.103424	0.699572
0.0521497	0.491404
0.0212224	0.530982
0.0550469	0.632349
0.265273	0.736052
0.273325	0.669642
0.201565	0.691234
0.19665	0.690104
0.0585346	0.575341
0.104299	0.814066
0.0977218	0.817749
0.103915	0.619295
0.181993	0.910928
0.1608	0.600398
0.166541	0.746343
0.20467	0.638357
0.163307	0.65808
0.175133	0.69136
0.0944333	0.557944
0.154017	0.517033
0.119712	0.533942
0.10048	0.877107
0.122717	0.603464
-0.0341975	0.83584
0.0433019	0.77247
0.0380678	0.494052
-0.0147156	0.599945
0.0933787	0.415726
0.0281855	0.466259
0.0492431	0.436307
0.0654011	0.521941
0.0298428	0.351662
0.0418785	0.547909
0.0614102	0.419547
0.251962	0.707354
0.23739	0.712497
0.168994	0.650977
0.198017	0.656751
0.136142	0.583101
0.0820329	0.684723
0.12008	0.448981
0.109758	0.660986
0.221156	0.598586
0.518351	0.816569
0.421987	1.01608
0.577406	0.790771
0.756827	1.13348
0.398521	0.8369
0.371561	0.670991
0.493852	0.853459
0.370319	0.749849
0.597179	0.644525
0.505931	0.745805
0.238702	0.625332
0.434013	0.683851
0.475541	0.601078
0.265826	0.473543
0.54028	0.469746
0.457042	0.670132
0.49628	0.68186
0.412248	0.626148
0.460225	0.604602
0.582376	0.695014
0.534251	0.665242
0.572468	0.636232
0.41881	0.309289
0.492237	0.416967
0.504171	0.41068
0.581716	0.693752
0.48274	0.660623
0.463053	0.398669
0.497824	0.431661
0.404306	0.543197
0.203995	0.42684
0.284146	0.677644
0.174813	0.710693
0.138724	0.667684
0.178979	0.48714
0.239468	0.642385
0.220976	0.443213
0.150881	0.45281
0.215446	0.523932
0.162907	0.586669
0.196603	0.748634
0.135479	0.59126
0.129397	0.469846
0.0966458	0.477253
0.160939	0.528451
0.192864	0.667317
0.147481	0.454482
0.186973	0.515264
0.245385	0.657597
0.16663	0.491302
0.190786	0.660623
0.118908	0.608253
0.2027	0.546086
0.171009	0.527188
0.191743	0.598812
0.186094	0.707354
0.221196	0.525611
0.152364	0.772191
0.216469	0.578437
0.148125	0.614333
0.178999	0.634936
0.213819	0.496093
0.167488	0.462882
0.114545	0.5007
0.167988	0.536381
0.185105	0.464271
0.141884	0.436501
0.23741	0.727597
0.401593	0.626965
0.365195	0.622657
0.339647	0.675544
0.300848	0.6286
0.130124	0.494052
0.325304	0.693248
0.118533	0.594409
0.169448	0.604374
0.26078	0.649299
0.151101	0.635643
0.19424	0.700843
0.315978	0.519328
0.302699	0.724712
0.344943	0.474345
0.25002	0.610657
0.205516	0.489777
0.207535	0.814801
0.186729	0.710564
0.154648	0.593171
0.149347	0.672588
0.0955124	0.557619
0.155122	0.695898
0.226945	0.66952
0.180499	0.660865
0.18519	0.683228
0.195033	0.66634
0.268962	0.626965
0.10284	0.394628
0.227479	0.476751
0.142	0.51246
0.216481	0.630238
0.146831	0.560333
0.145554	0.614563
0.18602	0.51891
0.209655	0.599152
0.12276	0.765821
0.0860064	0.575562
0.133521	0.488052
0.188732	0.470744
0.237071	0.726547
0.195571	0.366299
0.299162	0.617445
0.350401	0.487849
0.162681	0.496297
0.119803	0.401874
0.180033	0.602214
0.0902871	0.474044
0.0700352	0.37118
0.0424796	0.528451
0.195542	0.665486
0.0967572	0.581766
0.157314	0.665242
0.0551078	0.71095
0.104561	1.00942
0.180631	0.785234
0.151292	0.613297
0.163915	0.467453
0.192362	0.752285
0.105089	0.471343
0.0814972	0.585441
0.111498	0.623122
0.100295	0.521
0.135246	0.615945
0.142691	0.640606
0.0914393	0.726678
0.0569868	0.686596
0.096563	0.545229
0.0481573	0.588458
0.0314457	0.671359
0.0632568	0.448981
0.106755	0.652297
0.0985984	0.692492
0.0574212	0.66038
0.107483	0.551782
0.266166	0.449667
0.237631	0.613642
0.0608747	0.513601
0.0799999	0.665242
0.0504135	0.617907
0.168192	0.65808
0.0716364	0.732739
0.0928513	0.696025
0.180033	0.643336
0.233703	0.443018
0.13176	0.656631
0.167793	0.540209
0.221613	0.525926
0.190281	0.665852
0.188622	0.676902
0.23871	0.554156
0.17808	0.691989
0.259709	0.601646
0.0480584	0.663294
0.122937	0.631411
0.0393098	0.532461
-0.00688629	0.493848
0.18355	0.593171
0.115303	0.711079
0.0716929	0.687472
0.0903343	0.613988
0.110372	0.563709
0.0523403	0.758682
0.14727	0.658927
0.0644169	0.640369
0.0140295	0.57722
0.105475	0.458329
0.0488953	0.53299
0.0406314	0.394252
0.0499668	0.504605
-0.0105956	0.609855
0.00873092	0.665974
0.0116947	0.696784
0.0105918	0.700334
-0.0198936	0.503268
-0.0102387	0.689351
0.0959755	0.833121
0.0382653	0.674188
0.0382694	0.762381
-0.0213573	0.622425
0.106021	0.587899
0.324241	0.448687
0.322781	0.584995
0.204502	0.560768
0.206903	0.605627
0.275795	0.526452
0.127619	0.635054
0.0656568	0.742853
0.0787829	0.715986
0.138623	0.721315
0.10628	0.640132
0.174921	0.626498
0.357259	0.502548
0.326197	0.520268
0.597916	0.486026
0.516057	0.529927
0.788503	0.776235
0.688024	0.504708
0.207978	0.484003
0.369153	0.580433
0.421449	0.80269
0.368997	0.590363
0.537432	0.455566
0.588129	0.470145
0.26097	0.554804
0.484624	0.569508
0.426109	0.53957
0.433507	0.471543
0.413449	0.602895
0.434282	0.445263
0.520874	0.498752
0.48237	0.454679
0.313867	0.363543
0.520274	0.390037
0.40703	0.420026
0.459934	0.603123
0.473783	0.384064
0.563477	0.538081
0.51668	0.486329
0.449042	0.498343
0.457233	0.418878
0.343903	0.404046
0.248664	0.515784
0.171786	0.431951
0.239573	0.197329
0.180871	0.480271
0.0696532	0.382574
0.135412	0.282828
0.247203	0.232533
0.206716	0.484104
0.115776	0.305926
0.207317	0.202279
0.152457	0.156151
0.188572	0.391253
0.152762	0.153344
0.164746	0.435726
0.0906198	0.391721
0.130035	0.486329
0.0690458	0.388167
0.167001	0.512667
0.104562	0.380715
0.201296	0.62347
0.100449	0.592496
0.233108	0.706585
0.121646	0.621844
0.167572	0.512875
0.116106	0.501418
0.175369	0.671482
0.189599	0.517242
0.186464	0.466259
0.154041	0.526031
0.150793	0.520268
0.143258	0.546086
0.17107	0.517346
0.194727	0.653619
0.143383	0.587563
0.165146	0.576888
0.144063	0.537868
0.200779	0.388728
0.129908	0.468449
0.117812	0.532673
0.151225	0.503885
0.295419	0.6541
0.235871	0.608939
0.226087	0.576667
0.188091	0.474445
0.211743	0.513394
0.120395	0.539144
0.366387	0.327642
0.161626	0.582322
0.162551	0.470944
0.238633	0.60426
0.139891	0.469546
0.293709	0.463874
0.173969	0.464371
0.208752	0.552105
0.248269	0.566659
0.319574	0.616176
0.32786	0.512252
0.290528	0.456552
0.216309	0.568959
0.182293	0.735786
0.184665	0.571485
0.195411	0.563382
0.121933	0.567315
0.218591	0.625915
0.189208	0.667562
0.201463	0.555561
0.194586	0.464073
0.161182	0.555994
0.164754	0.527924
0.116494	0.663781
0.136919	0.700716
0.170874	0.760324
0.112864	0.461891
0.206323	0.501316
0.138176	0.420121
0.126391	0.392377
0.156328	0.467354
0.22146	0.298427
0.100689	0.451139
0.104708	0.585552
0.141621	0.585552
0.198786	0.758272
0.247624	0.686846
0.11856	0.554156
0.305423	0.51891
0.211331	0.477454
0.181257	0.602668
0.0851864	0.587675
0.0753376	0.707995
0.135467	0.698811
0.0470173	0.491811
0.0906546	0.508112
0.0628168	0.396506
0.00926567	0.472843
0.132004	0.583323
0.163279	0.547587
0.112574	0.594296
0.167896	0.644882
0.0958372	0.5162
0.0990212	0.626265
0.106699	0.378117
0.0289562	0.504297
0.0531494	0.647506
0.104822	0.541168
0.116763	0.473644
0.0815407	0.490082
0.0777665	0.484508
0.0151233	0.755001
0.0657542	0.655304
0.0954701	0.533413
0.0410282	0.570386
0.0213585	0.598586
0.00744633	0.750525
0.0450933	0.603464
0.0429341	0.677273
0.0882949	0.756635
0.116625	0.736317
0.0250897	0.551998
0.0580015	0.705945
0.0943589	0.554588
0.0517756	0.747151
-0.00578557	0.663173
0.0904537	0.794198
0.0357218	0.785942
0.072103	0.762381
0.209826	0.591148
0.143493	0.627549
0.0900504	0.559572
0.0588222	0.557836
0.0601113	0.386674
0.0400487	0.624168
0.220941	0.644406
0.204126	0.468151
0.118176	0.624168
0.122159	0.589466
-0.0229861	0.573026
0.114369	0.685222
0.117665	0.701733
0.119887	0.678758
0.213462	0.637648
0.133439	0.51163
0.15369	0.537124
0.141757	0.598812
0.13682	0.506151
0.150258	0.629536
0.0640779	0.49824
0.123937	0.422229
0.104982	0.450256
0.0955753	0.532884
0.053113	0.608139
0.00277737	0.55189
0.0670726	0.57733
0.00834067	0.706969
-0.0249398	0.519537
0.0380745	0.635407
-0.0180409	0.651456
0.021747	0.490793
0.0231187	0.680866
-0.0348101	0.4609
0.0026961	0.80269
0.0151342	0.573907
0.271643	0.606768
0.195463	0.547587
0.18721	0.587451
0.179104	0.585106
0.103562	0.565237
0.0761285	0.744194
0.118752	0.649898
0.0600936	0.487241
0.171001	0.557944
0.413682	0.754185
0.277378	0.770941
0.857826	1.02101
0.756827	1.13348
0.648456	1.03241
0.186121	0.566002
0.680625	0.974893
0.752569	1.24673
0.571247	0.52824
0.869874	0.819524
0.435777	0.885492
0.282442	0.479868
0.684813	0.788778
0.550655	0.661472
0.483533	0.326209
0.56591	0.887441
0.784408	0.857346
0.661992	0.897929
0.381105	0.49395
0.689793	0.658443
0.517022	0.657234
0.675819	0.885492
0.661612	0.512978
0.676697	0.543517
0.461106	0.598247
0.810109	0.92572
0.562683	1.01549
0.721234	0.67505
0.542532	0.698303
0.539334	0.861725
0.184475	0.497217
0.315669	0.80559
0.139022	0.776934
0.0818123	0.8712
0.148307	0.66439
0.236656	0.684599
0.179904	0.513601
0.144384	0.64393
0.225863	0.581766
0.13666	0.741248
0.229153	0.777914
0.162084	0.504399
0.149098	0.396788
0.153933	0.562292
0.218513	0.580433
0.258992	0.719101
0.20941	0.601305
0.209478	0.714563
0.297155	0.72262
0.238689	0.616753
0.233993	0.773026
0.179634	0.716764
0.251896	0.540635
0.1813	0.619064
0.224	0.809232
0.227963	0.827712
0.273725	0.691737
0.216453	0.787926
0.272801	0.741515
0.219917	0.686221
0.211577	0.689978
0.301106	0.567973
0.25317	0.569947
0.208266	0.476651
0.204717	0.545229
0.250165	0.539144
0.198601	0.583546
0.309559	0.971023
0.464084	0.786933
0.417194	0.843907
0.357067	0.923661
0.402585	0.817306
0.175094	0.479566
0.413623	0.82951
0.186405	0.752285
0.212903	0.669765
0.309896	0.708251
0.225051	0.822342
0.266677	0.775257
0.395347	0.802545
0.3715	0.955582
0.40717	0.616868
0.33613	0.852219
0.26166	0.609855
0.249543	1.01176
0.211465	0.8712
0.203206	0.685472
0.19536	0.755137
0.107835	0.74058
0.221295	0.799945
0.219398	0.821154
0.204207	0.739112
0.233068	0.774699
0.214219	0.771913
0.266237	0.698557
0.0576345	0.403479
0.138079	0.506048
0.101739	0.636232
0.15246	0.735919
0.118691	0.694635
0.132307	0.815979
0.128354	0.628951
0.184007	0.729571
0.0975064	0.798072
0.167341	0.610772
0.114681	0.556752
0.214633	0.614908
0.252829	0.925892
0.197233	0.507079
0.272126	0.71508
0.354289	0.480976
0.191682	0.592047
0.114747	0.486836
0.157768	0.512045
0.107303	0.504297
0.0564198	0.486532
0.0716738	0.564036
0.157256	0.544587
0.0921841	0.514121
0.1509	0.507079
0.0493704	0.65929
0.174495	0.997836
0.150975	0.83857
0.118407	0.590138
0.101238	0.376819
0.279886	0.93611
0.14667	0.507905
0.100876	0.661229
0.167894	0.690229
0.132547	0.55686
0.182086	0.615945
0.265281	0.675174
0.156291	0.676284
0.0778058	0.658443
0.144117	0.480371
0.0823285	0.5648
0.0882484	0.731285
0.141178	0.459515
0.153781	0.798792
0.118639	0.937683
0.13744	0.647506
0.0382072	0.651936
0.366738	0.759776
0.251095	0.800233
0.0550275	0.576114
0.128873	0.694257
0.0771158	0.765545
0.121502	0.635996
0.0845103	0.721967
0.118998	0.668662
0.157776	0.645836
0.248029	0.509146
0.217035	0.696025
0.175634	0.637294
0.224701	0.593283
0.208605	0.688098
0.222186	0.709664
0.267735	0.626148
0.192823	0.792339
0.235491	0.857346
0.0492273	0.869771
0.122511	0.739512
0.0586607	0.653859
0.0460038	0.570386
0.162209	0.539996
0.10775	0.629302
0.0918308	0.784103
0.0814999	0.775257
0.116173	0.505532
0.0837117	0.798072
0.141069	0.732078
0.0342985	0.723403
-0.00883264	0.626381
0.0844158	0.42386
0.0548177	0.542129
0.0162073	0.511008
0.0517887	0.630824
0.0157838	0.746747
0.0646394	0.742987
0.0721457	0.819376
0.0807722	0.812158
0.0162643	0.466657
0.0240986	0.749444
0.117052	0.922291
0.0601658	0.670868
0.0460983	0.838418
0.0296883	0.570935
0.127178	0.602214
0.326945	0.506254
0.279061	0.684723
0.19015	0.637885
0.226472	0.657838
0.298409	0.710564
0.133189	0.744596
0.0890858	0.907069
0.0640105	0.879515
0.126562	0.730098
0.162315	0.789347
0.171314	0.678386
0.324287	0.755954
0.226753	0.653138
0.605165	0.686346
0.73209	0.665486
0.650894	0.863925
0.953777	0.628717
0.0832763	0.493644
0.660924	0.676655
0.545982	0.997262
0.565308	0.631762
0.698154	0.562292
0.50407	0.551566
0.404406	0.655786
0.404935	0.564145
0.660655	0.667928
0.506825	0.701606
0.364151	0.622425
0.601016	0.564254
0.678455	0.584549
0.43687	0.465265
0.456706	0.452023
0.608606	0.434854
0.558105	0.553292
0.418687	0.626381
0.603314	0.530454
0.702519	0.597342
0.570842	0.610657
0.497146	0.517659
0.615402	0.518076
0.466126	0.539464
0.184415	0.60997
0.164721	0.396694
0.192322	0.240972
0.109116	0.412867
0.0837769	0.482791
0.140058	0.324777
0.242926	0.251074
0.239742	0.499162
0.1274	0.465961
0.182641	0.361525
0.135233	0.398481
0.234664	0.570166
0.153818	0.378024
0.242345	0.463477
0.0981582	0.484508
0.148207	0.651696
0.134483	0.439415
0.237808	0.695266
0.153743	0.533519
0.206992	0.845439
0.183212	0.587787
0.306184	0.855633
0.199211	0.657355
0.208897	0.779878
0.173476	0.474144
0.218772	0.754593
0.233541	0.60335
0.207011	0.48552
0.207324	0.643098
0.196899	0.649898
0.186313	0.669642
0.267077	0.587228
0.217833	0.716505
0.200749	0.547051
0.232468	0.609397
0.200466	0.720924
0.258568	0.490997
0.222332	0.537443
0.161791	0.573907
0.234637	0.533096
0.38767	0.937858
0.303133	0.737248
0.289658	0.900078
0.194059	0.580211
0.300776	0.677273
0.162258	0.654943
0.418674	0.429634
0.198299	0.634583
0.190282	0.658685
0.315949	0.661108
0.196139	0.589466
0.372865	0.623238
0.201944	0.540955
0.288269	0.638003
0.315674	0.718191
0.381348	0.629536
0.349949	0.632467
0.346175	0.677644
0.258725	0.644525
0.246892	0.897929
0.221307	0.764168
0.203428	0.666096
0.118509	0.774001
0.25213	0.809524
0.237885	0.822788
0.207558	0.716894
0.216268	0.582099
0.213184	0.688724
0.188984	0.520895
0.18825	0.695898
0.188141	0.791341
0.0870386	0.598812
0.0649077	0.474345
0.171743	0.288246
0.116556	0.406696
0.0981197	0.527714
0.124627	0.597342
0.190009	0.500495
0.105253	0.580766
0.175847	0.638357
0.14771	0.645597
0.244052	0.820116
0.250332	0.810401
0.14527	0.73221
0.309713	0.601646
0.213773	0.608025
0.205363	0.725891
0.0975235	0.640962
0.141195	0.545657
0.163767	0.694257
0.0639782	0.550274
0.153007	0.54448
0.0733576	0.345848
0.0453829	0.519432
0.134105	0.502651
0.125557	0.645836
0.134414	0.69413
0.115152	0.624285
0.0907154	0.507596
0.110322	0.791911
0.0542953	0.345848
0.0644713	0.642148
0.156479	0.705178
0.168744	0.665121
0.145539	0.562619
0.117606	0.554156
0.135098	0.621728
0.0929464	0.766649
0.170486	0.70237
0.0538672	0.440387
0.100541	0.675544
0.0515576	0.656751
0.0814364	0.810693
0.063172	0.739245
0.106658	0.765132
0.100671	0.882901
0.140082	0.894306
0.0628494	0.60997
0.102889	0.808065
0.139136	0.722097
0.143032	0.887603
0.0668402	0.731681
0.141189	0.935239
0.0524659	0.785517
0.117434	0.840091
0.261572	0.666218
0.182101	0.720142
0.127323	0.645478
0.0633248	0.596664
0.0267758	0.451827
0.0703985	0.906233
0.248286	0.893485
0.22815	0.672834
0.154282	0.910591
0.176328	0.786225
0.0301587	0.763342
0.0984823	0.921607
0.100683	0.861569
0.0960506	0.845746
0.145928	0.80894
0.126651	0.582878
0.142632	0.635172
0.169957	0.742318
0.164077	0.705945
0.162512	0.590811
0.0804452	0.570715
0.122047	0.566002
0.087554	0.621032
0.081247	0.66854
0.0793101	0.674681
-0.0248766	0.71521
0.0162399	0.799945
0.0428742	0.639185
-0.00937883	0.562837
0.0490152	0.672465
0.0158198	0.679377
0.0403751	0.582544
0.0814099	0.84192
0.0102298	0.525401
0.0465654	0.837507
0.0496876	0.592271
0.266745	0.636586
0.228186	0.596664
0.199915	0.688724
0.166819	0.655063
0.104245	0.681984
0.0562259	0.913624
0.121581	0.636468
0.0781111	0.614678
0.207137	0.623006
0.375019	0.811425
0.297297	0.72786
0.765889	1.00573
0.398521	0.8369
[truncated: 157,601 more rows]

## Sheet: Figure 4B
Functional_connectivity	Covariance_in_tau_change
0.778746	0.566174
0.584767	1.00896
0.592801	0.553263
0.452315	0.502761
0.304379	0.618631
0.426157	0.287644
0.436241	0.568539
0.207377	0.404302
0.302738	0.299213
0.289178	0.331104
0.13248	0.450488
0.272915	0.499878
0.330106	0.630197
0.192394	0.323748
0.312895	0.382622
0.299058	0.41291
0.25624	0.254112
0.197766	0.222595
0.253382	0.431764
0.245295	0.216746
0.245592	0.27897
0.350029	0.387051
0.127901	0.1162
0.115043	0.248919
0.146226	0.394736
0.301711	0.241708
0.321772	0.318542
0.156612	0.238572
0.160998	0.354171
0.257234	0.160243
0.0278973	0.406551
0.0691684	0.0645494
0.0364327	0.0998074
-0.0326121	0.425932
0.0204571	0.1982
0.0550009	0.122208
0.0196802	0.327809
0.0148878	0.37921
0.0354949	0.200374
0.0219256	0.393925
0.0438866	0.497444
0.00435268	0.173856
-0.0210663	0.0219547
-0.0175071	0.148468
0.0173257	0.110905
0.0242288	0.182667
0.00351798	0.14562
-0.0403459	0.174215
0.0449821	0.341421
-0.00725497	0.15221
0.0445408	0.0256154
-0.0230361	0.0306716
0.0419251	0.18573
-0.0364411	0.0304973
0.00102121	0.141174
0.0311781	0.359698
0.022345	0.241892
0.00817221	0.26809
0.0139263	-0.024918
-0.0259215	0.188436
0.00333591	0.196751
0.0706002	0.228825
0.0200657	0.266221
0.0306545	0.169371
-0.0253063	0.235073
0.0224587	0.0731266
0.0274695	0.114434
0.675993	1.0077
0.425935	0.655351
0.298636	0.479905
0.218766	0.228825
0.24723	0.125215
-0.0112443	0.173318
0.207532	0.292566
0.0279005	0.216746
0.030104	0.212916
0.104803	0.235993
0.0260104	0.324714
0.0841276	0.223693
0.239757	0.308371
0.135815	0.235441
0.174041	0.305886
0.144875	0.165609
0.0851052	0.284245
0.077509	0.204911
0.0639667	0.263606
0.0621519	0.258388
0.00900497	0.0636748
-0.0289725	0.256714
0.000394042	0.138687
0.0399377	0.522939
-0.0384598	0.292187
-0.00325571	0.342007
0.0100908	0.289725
0.109335	0.428428
0.0260211	0.234705
0.0267553	0.467359
-0.0888878	0.0383463
0.0531396	0.335573
-0.0684518	0.18537
-0.0149541	0.413527
-0.051792	0.263606
-0.00851663	0.417855
-0.0628214	0.16543
-0.117758	0.245773
-0.136308	0.179067
-0.0479904	0.36465
-0.0157259	0.297121
-0.00401876	0.0689243
0.0531081	0.196932
0.0678467	0.270523
0.0113677	0.109142
0.116097	0.102448
0.0898679	0.296931
0.05133	0.227907
0.0905705	0.219851
-0.0303041	0.247253
0.128696	0.396562
0.147166	0.446677
0.166386	0.246883
0.00302222	0.698061
0.270598	0.704384
0.170908	0.353974
0.15219	0.374606
0.223752	0.331492
0.137402	0.2517
-0.083142	0.106851
-0.161501	0.100687
-0.022378	0.113199
-0.129637	0.122031
-0.00527871	0.229559
0.138197	0.409009
-0.0100985	0.183387
-0.104642	0.169192
-0.0579786	0.367033
-0.126967	0.0894363
-0.162898	0.0200375
-0.0732691	0.181047
-0.0522215	0.216564
0.00123701	0.192952
-0.119716	0.258202
-0.0745069	0.457719
0.155078	0.418475
0.111242	0.348862
-0.0905583	0.463707
-0.100345	0.330716
-0.159645	0.294463
0.0657075	0.421577
0.00440199	0.546291
0.0685131	0.486231
0.0506533	0.345137
0.0417423	0.250031
-0.0197241	0.390484
-0.0315099	0.246698
0.0588611	0.459213
0.00581082	0.365047
0.0549218	0.371811
0.0572954	0.400019
0.0115792	0.312202
0.139884	0.274272
-0.0900276	0.323941
-0.125442	0.236914
-0.0984649	0.318157
-0.191775	0.148824
0.0113235	0.28651
0.0433278	0.24966
-0.02973	0.343571
-0.0217333	0.369619
-0.0244924	0.237466
-0.135233	0.0580792
-0.0848159	0.339469
-0.153782	0.403281
-0.173419	0.392912
-0.12806	0.212734
-0.113146	0.102095
-0.203667	0.443722
-0.182512	0.420128
-0.144077	0.241892
-0.213345	0.282548
-0.0822764	0.287455
-0.139297	0.0938284
-0.156394	0.184468
-0.124907	0.245403
-0.0379521	0.137089
-0.0245208	0.308754
-0.0414072	0.229008
-0.146174	0.0629751
-0.0834205	0.0256154
0.221152	0.26809
0.203121	0.334211
0.0980537	0.510562
0.0376796	0.166146
0.0781274	0.171523
-0.0132893	0.308371
-0.0353584	0.420128
-0.0576171	0.351023
-0.146517	0.375206
-0.00953212	0.356932
-0.00752647	0.326841
0.683615	0.55911
0.509903	0.346116
0.569078	0.485356
0.39181	0.51752
0.501995	0.53684
0.403934	0.527476
0.339361	0.364253
0.206172	0.447523
0.356493	0.449852
0.251049	0.467359
0.290876	0.185189
0.284425	0.335573
0.122929	0.241338
0.254297	0.315657
0.235779	0.053186
0.278154	0.38564
0.256481	0.361083
0.21633	0.446677
0.24417	0.123976
0.190516	0.277277
0.0874059	0.302832
0.338022	0.528841
0.101286	0.272772
0.168788	0.612903
0.106881	0.25337
0.223151	0.416205
0.35858	0.207455
0.121626	0.509668
0.121285	0.241708
0.264532	0.430095
-0.00336881	0.134428
-0.00983741	0.356932
-0.00518746	0.122561
-0.0357756	0.120263
-0.000679848	0.268838
-0.00252227	0.303977
0.00474707	0.233969
0.0606933	0.290671
-0.0211151	0.249475
0.00334512	0.113022
0.00573218	0.35299
0.00629225	0.242446
0.0046061	0.180867
0.0524122	0.230293
-0.0207586	0.188797
-0.0138802	0.0280561
0.000505667	0.20982
0.00614113	0.122031
0.0210928	0.0516137
-0.042118	0.26025
0.00298988	0.122384
0.031349	0.100863
0.0481398	0.07085
-0.00562566	0.148824
-0.00325832	0.00975641
0.0651575	0.131945
0.0389522	-0.0614011
0.00205549	0.239494
-0.0023954	0.0317179
-0.0256494	0.0535354
-0.013407	-0.122738
0.0610274	0.0741776
0.0284022	0.290103
-0.0302904	-0.195846
-0.00271666	-0.0416617
-0.000406449	0.0400912
0.0826113	-0.0764552
-0.0129642	0.321625
-0.0191579	0.210366
0.0130785	0.137977
0.413204	0.535694
0.211923	0.245403
0.165954	0.250587
0.150802	0.288968
0.22028	0.315081
0.00254602	0.150428
0.229284	0.29105
-0.0201839	0.191687
0.0121743	-0.020909
0.116899	0.359895
0.0447657	0.201281
0.201425	0.467144
0.0197977	0.0846967
0.102709	0.0894363
0.132677	0.56193
0.145913	0.129996
0.133959	0.326261
0.17047	0.279911
0.0654351	-0.0193404
0.080446	0.237282
0.0694169	-0.00975641
0.0607183	0.0400912
0.0216435	0.152032
0.0851779	0.222046
0.0859379	0.35358
0.027709	0.294463
0.0542339	0.483609
0.0624301	0.259133
0.0506272	0.114964
-0.0630759	0.317965
0.0658011	0.0827669
0.0425041	0.265286
-0.0899889	0.32994
0.042113	0.402873
-0.0257248	0.382019
-0.0823895	0.255599
-0.0416477	0.165967
-0.0105602	0.398798
-0.0529128	0.145798
-0.0976737	-0.00191638
-0.0891718	0.131413
0.00268355	0.220034
0.00306249	0.0889095
-0.00407944	0.0815391
0.0957826	0.299023
0.0114213	0.136024
0.0207099	-0.00365855
-0.0059295	0.0275331
0.0952202	0.244478
0.121163	0.192229
0.0362639	0.290482
0.0880452	0.165788
0.0762143	0.190061
0.00926315	0.210548
0.177252	0.294273
0.0604165	0.417649
0.185143	0.263606
0.148446	0.506989
0.151745	0.200374
0.181669	0.445621
0.195338	0.0829423
-0.180734	0.257086
-0.100989	0.444988
0.0436373	0.32994
-0.0489514	0.221131
-0.102531	0.247993
-0.0619193	0.38685
0.0249231	0.583578
0.0968574	0.425725
-0.109826	0.306459
-0.0394002	0.249475
-0.105601	0.147222
-0.118735	0.0404401
-0.0282134	0.155599
-0.111128	0.113199
0.0176741	0.125569
0.0349069	0.00557497
-0.153173	0.0495178
-0.00875293	0.197294
0.0564966	0.0470731
-0.124556	0.105441
-0.114735	0.30207
0.060979	0.104032
-0.0682404	0.233969
0.0162952	0.151319
0.127882	0.526567
0.0275151	0.471237
-0.0898992	0.395547
-0.124647	0.468219
-0.189438	0.111611
-0.143677	0.205275
0.0357907	0.238572
0.170264	0.286888
-0.0985179	0.295412
-0.100261	0.403485
-0.12768	0.239678
0.119114	0.337715
0.0491806	0.415998
0.0602331	0.168117
0.0566969	0.328002
-0.0930968	0.266781
-0.00311123	0.352596
0.000934427	0.298452
-0.00680137	0.346508
0.0300177	0.180867
0.0517668	0.0614011
-0.0376055	0.0579044
-0.0733464	0.204911
-0.0308769	0.250958
-0.109554	0.148468
-0.169097	0.266594
-0.150886	0.261368
-0.136994	0.051439
-0.197599	0.296551
-0.120758	0.0205604
-0.160889	0.124153
-0.195149	0.303404
-0.13161	0.116023
-0.168833	0.283679
-0.0841998	0.105265
-0.134221	0.0186433
0.24623	0.500099
0.0905621	0.0838194
0.133827	0.470159
0.0615584	0.15917
0.00213068	0.267155
-0.0135885	0.392912
-0.135616	0.47947
-0.0283969	0.273897
0.0349371	0.390281
0.778746	0.566174
0.233959	0.64089
0.496767	1.20219
0.251869	0.520452
0.0733675	0.40063
0.589245	0.716895
0.219896	1.16766
0.0353774	0.125038
0.170756	-0.00749143
0.162157	0.0593029
0.000110559	0.321818
0.28547	0.457505
0.146771	0.708256
0.0241744	0.21839
0.254134	0.260996
0.17531	0.595198
0.128276	0.164714
0.0731295	0.267716
0.320528	0.496781
0.153919	-0.0284048
0.257137	0.177809
0.220829	0.743383
0.0467782	0.374606
0.0536128	0.200193
0.178322	0.201644
0.177938	0.669792
0.298323	0.637056
0.0879697	0.110729
0.0557832	0.237098
0.181146	0.47448
0.0711535	0.615887
0.0753184	0.368425
0.0804323	0.131768
0.0339389	0.433435
0.0811571	0.112493
-0.00800976	0.50632
0.0585359	0.292945
0.00920348	0.444355
-0.0133357	0.174036
0.0562793	0.398594
-0.0263449	0.437414
-0.00919507	0.348666
-0.000516536	0.258202
-0.0108888	0.223144
-0.0154443	0.365047
-0.0177801	0.164535
-0.0294141	0.367629
-0.0253866	0.254112
-0.000586522	0.0887339
0.0134277	0.344941
0.0406211	0.256714
-0.000730968	0.355551
0.0381816	0.437623
0.00576085	0.20982
-0.0262494	0.0722509
0.0214806	0.311052
-0.0106203	0.387455
-0.000581314	0.365245
0.0129237	0.232865
-0.015214	0.326067
0.00122695	0.2204
0.0494987	0.281982
0.0199876	0.235625
0.0157294	0.201644
-0.0237821	0.306842
0.0124124	0.350433
0.0160599	0.214739
0.409431	0.843447
0.2668	0.965432
0.184942	0.891978
0.219872	0.540978
0.206156	0.491713
-0.0546043	0.436365
0.107897	0.371412
0.00125639	0.346704
0.0129367	0.51101
0.0136205	0.451336
-0.0196403	0.492813
0.0238508	0.273522
0.174721	0.436575
0.0438906	0.425932
0.133483	0.529069
0.0645679	0.333239
0.0505735	0.427596
0.03805	0.435109
0.0775348	0.543054
0.0242737	0.26398
0.0828223	0.383225
-0.0398634	0.648866
0.0238403	0.458999
0.00401814	0.41065
-0.115586	0.492593
-0.017628	0.495677
-0.0948769	0.395547
0.0738606	0.690701
0.161184	0.468435
0.0401543	1.12835
-0.074611	0.371213
0.101565	0.457932
-0.0957709	0.492813
-0.0201727	0.4471
-0.0751445	0.411677
-0.0359914	0.301879
-0.0960549	0.474047
-0.156815	0.350433
-0.0788348	0.351809
-0.041086	0.396765
-0.0314915	0.639866
-0.030852	0.213463
0.0288528	0.318542
0.0539332	0.502983
-0.0184088	0.185911
0.166917	0.323941
0.184803	0.295601
0.0600826	0.290861
0.194455	0.322011
0.00345141	0.226624
0.228638	0.799511
0.20724	0.817475
0.29096	0.648349
0.124166	0.712704
0.423927	0.945262
0.264908	0.502095
0.248502	0.649124
0.504693	0.32259
0.165119	0.52
-0.120832	0.260437
-0.158247	0.338689
-0.037942	0.319312
-0.115447	0.462636
-0.0518388	0.491933
0.149111	0.729318
-0.0118257	0.443511
-0.0589761	0.306077
-0.116246	0.4507
-0.152091	0.529069
-0.105379	0.31086
-0.111753	0.514597
-0.00340637	0.516395
0.034796	0.723648
-0.0940428	0.484482
-0.00233045	0.484482
0.0732398	0.217294
0.135254	0.505652
-0.0290202	0.573288
-0.0988526	0.184649
-0.0827694	0.537758
0.198721	0.570911
0.133612	0.689887
0.131472	0.805451
0.175293	0.67271
0.113977	0.489078
0.00418251	0.652232
0.0327197	0.454736
0.0897842	0.466069
-0.00754587	0.502761
0.0270415	0.453885
0.020361	0.396765
0.10839	0.657176
0.308765	0.651713
0.0274212	0.751533
-0.0957414	0.504539
0.0416565	0.52226
-0.119503	0.351219
0.0578315	0.361083
0.0762066	0.487544
0.106569	0.393114
0.0785576	0.398594
0.0267844	0.302451
-0.115082	0.179967
-0.0602055	0.231579
-0.0262048	0.469512
-0.0478706	0.425517
-0.132651	0.443933
-0.0157778	0.125215
-0.141341	0.426972
-0.0936895	0.432808
-0.0430371	0.365047
-0.0968755	0.314505
0.030445	0.593251
-0.0572601	0.456866
-0.082711	0.105265
-0.00285328	0.500764
-0.0263639	0.330522
0.0576442	0.634001
0.0625786	0.483609
-0.0898024	0.328777
-0.0824753	0.434899
0.341867	0.299594
0.325246	0.385036
0.18587	0.496781
0.0829001	0.0493431
0.104389	0.267716
0.100343	0.288968
0.0270536	0.462636
0.0135219	0.770787
-0.121094	0.600327
0.0398055	0.453247
0.0442616	0.580456
0.549038	0.352006
0.7401	0.820672
0.297442	0.268464
0.128143	0.420542
0.385391	0.609434
0.18507	0.540518
0.376318	0.226441
0.0637721	0.405528
0.168081	0.467144
0.0876825	0.394938
0.158689	0.154172
0.213541	0.14829
0.00786578	0.254855
0.277742	0.460495
0.0471676	0.278217
0.173776	0.441195
0.319228	0.420335
0.0841062	0.440564
0.145619	0.337715
0.227375	0.247068
0.00944446	0.287455
0.215916	0.499213
0.0107869	0.219303
0.233691	0.238756
0.0884925	0.0636748
0.104564	0.4786
0.227331	0.478383
0.0638753	0.175832
0.0443291	0.235625
0.158671	0.483827
0.051072	0.475129
0.00380936	0.48842
0.0512109	0.414145
0.0238513	0.256342
-0.00298335	0.296741
0.0358307	0.315465
0.0368863	0.286322
0.0183988	0.469296
-0.00277707	0.233417
0.0538082	0.125215
-0.0039724	0.199649
-0.0256953	0.259878
0.0173685	0.251885
0.00030678	0.293514
-0.0206261	0.30665
0.00893794	0.302832
-0.0393104	0.6134
-0.0402225	0.0390442
-0.0268935	0.37921
-0.0547361	0.266034
-0.0158831	0.230293
-0.00929039	0.101567
0.0140269	0.247068
-0.00584524	0.1028
-0.0179127	0.195122
0.0172854	0.113552
-0.00720825	0.186812
-0.0425991	0.317003
-0.0291588	0.334017
0.0208611	0.299213
-0.0324169	0.109495
0.0265568	0.405528
0.0220642	-0.0073172
-0.0190429	0.128224
0.00150066	0.130882
0.0161772	0.106322
0.0431272	0.0106276
0.0216482	0.611414
0.0288957	0.284811
0.019673	0.448792
0.208541	0.578778
0.139444	0.688262
0.152935	0.569487
0.259823	0.650677
0.150609	0.69642
-0.0352742	0.478166
0.114823	0.485793
-0.0746416	0.286699
-0.0446392	0.557704
0.0349411	0.413733
-0.0277247	0.535006
0.0754691	0.644997
-0.0473894	0.211641
0.00398021	0.341812
0.0875129	0.469943
0.0494758	0.313545
0.102374	0.491054
0.0974226	0.26566
0.0130333	0.145798
0.00885716	0.365841
0.0132206	0.342789
0.0221952	0.329165
-0.0125237	0.264166
0.0674768	0.420956
0.0254471	0.500321
-0.033129	0.331104
-0.0272032	0.390079
-0.0225844	0.384432
-0.0388812	0.428012
-0.122516	0.609434
-0.0297629	0.147044
0.123946	0.265473
-0.051557	0.387858
0.0646053	0.424064
-0.00972136	0.324328
-0.112928	0.370814
-0.0827508	0.253927
-0.0783928	0.38564
-0.1105	0.299023
-0.145509	0.215469
-0.0698444	0.216381
-0.060447	0.133718
0.0226487	0.288779
-0.0543647	0.225158
0.0198085	0.485793
0.00133441	0.381015
-0.0287773	0.402669
-0.027109	0.403077
0.149179	0.275211
0.1464	0.228274
0.0433733	0.172779
0.0267369	0.264913
0.169273	0.187534
0.037331	0.102271
0.241228	0.585746
0.175373	0.357722
0.225801	0.300355
0.233337	0.773792
0.230094	0.387253
0.238214	0.456439
0.352388	0.125746
-0.122838	0.496119
-0.145214	0.553263
0.0560353	0.569962
-0.076925	0.494795
-0.117661	0.454098
-0.0625849	0.581896
0.0742763	0.611662
0.105247	0.647574
-0.0396723	0.283113
-0.0934029	0.267342
-0.0772054	0.254298
-0.117561	0.0936526
-0.0829706	0.30474
-0.183334	0.133718
0.0327768	0.227541
-0.0681507	0.200737
-0.180737	0.296551
-0.0202301	0.320854
0.0152119	0.317772
-0.147674	0.512354
-0.110213	0.160779
0.00162241	0.370814
4.27605e-05	0.437833
0.0748998	0.486449
0.0659865	0.313545
0.0264293	0.403893
-0.0935582	0.201644
-0.0730485	0.498992
-0.119051	0.277653
-0.109209	0.321239
0.0292892	0.339274
0.228652	0.690701
-0.0355786	0.660313
-0.106524	0.416617
-0.0524005	0.827108
0.228864	0.240969
0.142764	0.352203
0.166068	0.249104
0.171755	0.419921
-0.0182386	0.380413
-0.000699211	0.421577
0.00639622	0.461137
-0.00700405	0.396562
0.0684746	0.193494
0.10589	0.260437
-0.0582262	0.311819
-0.0947425	0.590581
0.0812073	0.173677
-0.00554547	0.217111
-0.0411821	0.190061
-0.0436136	0.302642
-0.0533149	0.182307
-0.0960329	0.315849
-0.0583388	0.14473
-0.0986367	0.155956
-0.0866006	0.293893
-0.0448941	0.321625
-0.0405803	0.396968
0.0427796	0.592037
-0.115114	0.344941
0.322243	0.482518
0.118383	0.0694494
0.195536	0.339859
0.155901	0.182847
0.0954947	0.26809
0.0610025	0.521808
-0.10498	0.398798
0.0166094	0.121854
0.0748233	0.532262
0.584767	1.00896
0.233959	0.64089
0.565812	0.739051
0.895319	0.765407
0.823227	0.868668
0.13171	0.27071
0.779958	0.795783
0.559925	0.538218
0.380969	0.464995
0.560444	0.510339
0.370649	0.638843
0.175413	0.572574
0.631428	0.713819
0.488436	0.424479
0.256431	0.57305
0.449221	0.527476
0.499637	0.417855
0.458345	0.530436
0.143302	0.610919
0.376161	0.434272
0.224758	0.458999
0.504542	0.526113
0.331442	0.369022
0.248344	0.508328
0.160895	0.664776
0.513316	0.528386
0.333783	0.550468
0.347916	0.373208
0.227146	0.508328
0.2816	0.337325
-0.0612321	0.574479
0.0437615	0.146688
-0.0646091	0.167579
-0.14792	0.423856
-0.0604854	0.212552
0.0460174	0.213463
-0.0141188	0.382421
-0.0561948	0.427596
-0.0235047	0.283868
-0.0299445	0.504984
-0.0095585	0.357129
-0.0647964	0.216746
-0.0653153	0.12787
-0.0808154	0.240785
-0.0505415	0.144197
-0.0191563	0.178528
-0.0818887	0.27071
-0.117433	0.362667
-0.0177897	0.279158
-0.0865663	0.133363
-0.0112257	0.155242
-0.0897431	0.124153
-0.0584057	0.366437
-0.132471	0.158992
-0.110984	0.306842
-0.0585819	0.433644
0.00715845	0.252627
-0.0974234	0.147222
-0.0155828	0.146866
-0.110422	0.300927
-0.0648263	0.380413
0.0387134	0.487544
-0.07763	0.374007
-0.0852272	0.401445
-0.104769	0.193856
-0.0662435	0.204185
-0.0161012	0.278405
0.445948	1.08901
0.614643	0.599837
0.298919	0.637822
0.187572	0.391292
0.275181	0.269961
-0.0279392	0.254855
0.16865	0.462636
-0.0165202	0.292187
0.0537068	0.348273
0.133354	0.283113
-0.00368345	0.413939
0.125644	0.303214
0.255398	0.379009
0.15802	0.317772
0.140677	0.316234
0.0921235	0.364055
0.0689623	0.2517
0.0543922	0.24966
-0.0390784	0.329552
0.0177542	0.445199
-0.0644011	0.191867
-0.0982886	0.302451
-0.0239042	0.223144
0.0143747	0.625402
-0.00901531	0.33188
-0.0402972	0.280099
0.000702183	0.310477
0.110452	0.504094
-0.0440105	0.380012
-0.107069	0.374606
-0.135991	0.0734769
-0.0410694	0.261368
-0.149465	0.248178
-0.126019	0.343767
-0.112835	0.316042
-0.0768121	0.388463
-0.119082	0.233233
-0.123431	0.290671
-0.185156	0.244663
-0.122032	0.460923
-0.0862841	0.4823
-0.103368	0.175293
-0.0167248	0.244663
0.0422048	0.328196
-0.0771754	0.29105
0.0564653	0.135492
0.02522	0.254484
0.057831	0.269774
-0.00966649	0.208183
0.0308574	0.389675
0.0257837	0.727613
0.0580951	0.648866
0.0161111	0.477297
-0.0169036	0.808597
0.111958	0.875892
0.0130891	0.629186
-0.0137748	0.595442
0.0145218	0.39109
0.0914083	0.389675
-0.0661624	0.139753
-0.113436	0.115493
-0.047302	0.0719006
-0.113662	0.10879
-0.00883367	0.244294
0.0810254	0.417442
0.0803945	0.31835
-0.0651423	0.317195
-0.106179	0.4786
-0.106694	0.198381
-0.172806	0.0757543
-0.085954	0.247623
-0.0981026	0.262114
-0.0385058	0.343571
-0.136579	0.278782
-0.189071	0.405324
0.187293	0.382823
0.0941326	0.39575
-0.188959	0.528158
-0.0837245	0.475346
-0.227812	0.435318
-0.0175412	0.570673
-0.0273274	0.684481
0.0334548	0.505429
-0.0363035	0.535235
-0.00540848	0.339274
-0.00442428	0.413527
-0.0223384	0.421163
0.0252021	0.662148
0.0243539	0.346312
0.0435489	0.526567
0.0808825	0.486012
-0.019905	0.532262
0.0219672	0.398188
-0.125182	0.54444
-0.0883913	0.245958
-0.160438	0.415998
-0.159292	0.0896119
-0.0551793	0.077682
-0.0250418	0.378608
-0.0630596	0.352793
-0.102697	0.360093
-0.000412993	0.322397
-0.10415	0.198743
-0.0879952	0.431138
-0.213177	0.30474
-0.250337	0.421784
-0.175564	0.256528
-0.157319	0.192952
-0.272529	0.46478
-0.284032	0.301689
-0.23101	0.240969
-0.214875	0.306842
-0.229179	0.350237
-0.162062	0.150071
-0.227128	0.245033
-0.232618	0.252442
-0.0675718	0.0831177
-0.162766	0.401649
-0.178417	0.294083
-0.196989	0.123269
-0.110756	0.175652
0.120571	0.481211
0.0535298	0.493253
0.0172866	0.632985
0.0215427	0.210184
0.069749	0.422198
-0.0562085	0.401853
-0.0518561	0.488639
-0.116613	0.509444
-0.128504	0.349255
-0.024573	0.479035
-0.0445711	0.377006
0.424245	0.564757
0.220624	0.494575
0.740504	0.815882
0.766292	0.819712
0.45354	0.681255
0.743988	0.727613
0.143546	0.3346
0.489286	0.446043
0.550175	0.670322
0.5318	0.726478
0.486901	0.272959
0.334978	0.389675
0.34077	0.399001
0.186241	0.459427
0.481999	0.209456
0.386514	0.594954
0.177582	0.504094
0.467416	0.639355
0.391992	0.17691
0.178607	0.478383
0.266561	0.486231
0.486041	0.677506
0.295179	0.31086
0.142045	0.791765
0.225299	0.430721
0.419988	0.692331
0.416448	0.464351
0.198638	0.797023
0.302845	0.327615
0.300689	0.5843
-0.0723147	0.275023
-0.0288586	0.544902
-0.0351422	0.188075
-0.119531	0.229742
-0.125212	0.196932
-0.119741	0.307033
-0.0159172	0.366834
0.0427697	0.452822
-0.13273	0.287833
-0.0699752	0.128933
-0.0882413	0.359302
-0.0383501	0.26454
-0.0532332	0.345529
0.00491512	0.389675
-0.11836	0.246513
-0.0822446	0.109495
-0.0508133	0.206183
-0.0578996	0.263606
-0.0633863	0.0607016
-0.0937422	0.258761
-0.123133	0.0719006
-0.0287635	0.229926
-0.021444	0.27446
-0.140368	0.254112
-0.113863	-0.134428
-0.0538886	0.105265
-0.0528156	0.0460255
-0.115404	0.208547
-0.0909007	0.142596
-0.141214	0.0845213
-0.110755	0.0676991
0.0207504	0.179607
-0.0573103	0.0913684
-0.0974837	-0.061576
-0.0504733	-0.0987518
-0.0693218	0.218572
0.0517433	-0.0586036
-0.0797462	0.418062
-0.115599	0.287644
-0.0306431	0.155242
0.503313	0.669263
0.266291	0.45431
0.129463	0.479687
0.0192282	0.462422
0.219022	0.416205
-0.045275	0.179607
0.274851	0.477515
-0.0216161	0.299213
-0.0385964	0.18988
0.141166	0.367232
0.0255576	0.323362
0.241742	0.478166
-0.0335766	0.219851
0.115114	0.186271
0.188276	0.580935
0.215847	0.213463
0.168485	0.520226
0.197465	0.241892
0.0159892	-0.0292767
0.0362282	0.323362
0.0174737	0.0820653
-0.0262064	0.194579
-0.0039406	0.268838
0.113329	0.357327
0.101746	0.58406
0.0659138	0.556767
-0.00432008	0.55513
0.0192081	0.291429
0.00739302	0.214375
0.0125427	0.460281
0.0264205	0.0752287
-0.0255681	0.373008
-0.138247	0.322976
-0.0647455	0.451336
-0.146923	0.374606
-0.10048	0.247808
-0.116065	0.165251
-0.0749859	0.334989
-0.0513959	0.30474
-0.0320272	0.10879
-0.104729	0.242815
-0.104186	0.192229
-0.0541404	0.308563
-0.0308968	0.145264
-0.0245671	0.302832
-0.0694263	0.299784
-0.0385339	0.190061
-0.0139773	0.191325
0.0382706	0.394736
0.0553976	0.240785
0.045727	0.231946
0.0889318	0.264353
0.015655	0.279534
0.0269183	0.200193
0.0695069	0.387858
0.00208459	0.600082
0.04455	0.496781
-0.00204539	0.74978
0.0115463	0.328002
0.121984	0.643712
0.0226327	0.0353806
-0.13743	0.45176
-0.0455832	0.444565
-0.00247164	0.415586
-0.0285638	0.362469
-0.0640001	0.44309
-0.0754195	0.376406
0.0124709	0.765407
0.106751	0.561224
-0.187513	0.152923
0.0711884	0.371412
-0.0464824	0.273522
-0.082269	0.155778
-0.0104039	0.233417
-0.0439134	0.19476
-0.0390478	0.184468
0.0249712	0.0610513
-0.0854408	0.0439307
-0.0117661	0.275399
0.0917321	0.0397422
-0.0820847	0.302832
-0.0539027	0.251143
0.0756013	0.214922
-0.0765591	0.408804
-0.0572452	0.19657
0.163467	0.63121
-0.000571525	0.716895
-0.0799797	0.487325
-0.154168	0.47947
-0.225353	-0.00261325
-0.151613	0.220948
0.0631204	0.458145
0.0724903	0.476647
-0.0691836	0.44541
-0.0265821	0.716895
-0.164072	0.42718
0.00409044	0.590581
-0.0361858	0.663724
-0.0539296	0.351809
-0.0173387	0.414556
-0.0390542	0.394938
-0.008418	0.567356
0.0321483	0.536152
0.000938674	0.4471
-0.0459776	0.0640246
0.00376763	0.230477
0.00824485	0.17242
-0.039528	0.280099
-0.118439	0.13425
-0.13364	0.247623
-0.249122	0.145976
-0.243072	0.202914
-0.187539	0.13496
-0.2576	0.215469
-0.197749	0.154707
-0.153667	0.253741
-0.229598	0.259505
-0.162224	0.178168
-0.223644	0.366635
-0.187166	0.274085
-0.125137	0.198019
0.09175	0.696693
0.0788362	0.172779
0.0734339	0.537529
0.0115354	0.24337
-0.0235888	0.296361
-0.0440834	0.490834
-0.103428	0.485137
-0.0588044	0.487763
-0.0108596	0.609681
0.592801	0.553263
0.496767	1.20219
0.565812	0.739051
0.833638	1.01742
0.267409	0.454949
0.449644	0.489956
0.427969	1.05064
0.247072	0.276713
0.955782	0.264726
0.656036	0.208365
0.0826982	0.375406
0.568049	0.602534
0.399165	0.705488
0.204917	0.275962
0.709889	0.441405
0.44442	0.634001
0.536804	0.362469
0.28882	0.485574
0.522212	0.500542
0.644637	0.25597
0.631495	0.469943
0.57733	0.763028
0.40213	0.533404
0.51754	0.430095
0.523112	0.464995
0.628455	0.711033
0.460477	0.670057
0.510327	0.268838
0.491226	0.37221
0.404362	0.486012
0.0974079	0.678575
0.126659	0.48842
0.0537742	0.248549
0.0204972	0.380815
0.0544791	0.126985
0.101351	0.578778
0.116497	0.391899
0.0616345	0.594224
0.081706	0.1261
0.0780311	0.526567
0.0790087	0.461779
0.0300992	0.228641
0.0412323	0.412499
0.0280887	0.233969
0.00768877	0.374606
0.070792	0.237835
0.0422419	0.454949
0.0536674	0.287077
0.104329	0.217476
0.0384088	0.383628
0.0744056	0.269025
0.015898	0.233785
0.142136	0.519323
-0.0095934	0.358709
0.0021999	0.197294
0.0531372	0.356932
0.102681	0.358512
0.0457866	0.347685
0.0904353	0.223876
0.0137681	0.316234
0.0707882	0.308754
0.0842274	0.376606
0.0314832	0.334017
0.0805225	0.238203
0.0485541	0.250031
0.0562905	0.335184
0.0723708	0.290861
0.230127	0.818114
0.226941	0.968985
0.250381	0.920866
0.235749	0.658481
0.325561	0.47643
-0.0169144	0.461137
0.217741	0.412499
0.00997565	0.415998
0.00296177	0.489517
0.102574	0.535923
0.0422258	0.504762
0.122269	0.321432
0.260002	0.430303
0.176428	0.367033
0.227936	0.414968
0.185791	0.259692
0.128464	0.311819
0.100717	0.344745
0.0572228	0.572337
0.0687689	0.34025
0.0350039	0.41065
-0.093226	0.583097
-6.85615e-05	0.607457
0.0864727	0.646801
0.0278865	0.548145
0.0241688	0.389069
0.0316977	0.264913
0.105508	0.613896
0.0326255	0.437204
0.0718845	0.632985
-0.0413821	0.415586
0.108008	0.468004
-0.0252415	0.408599
0.00772085	0.39109
0.0370176	0.320083
0.0516653	0.434481
-0.0674997	0.381216
-0.0829513	0.353384
-0.0690935	0.330716
-0.00818693	0.351023
0.0915129	0.600327
-0.00382064	0.121323
0.14896	0.310669
0.201614	0.34455
0.0219152	0.242815
0.0812717	0.307415
0.0618409	0.318927
0.0252992	0.198562
0.0588204	0.22168
-0.0390209	0.229192
0.0376179	0.738763
0.0653494	0.680182
0.0241091	0.635782
-0.00537219	0.661099
0.0505487	0.890918
0.0992758	0.537299
0.0823048	0.645255
0.0574443	0.267155
0.0519483	0.500542
-0.0627809	0.233233
-0.130688	0.341617
-0.088524	0.310094
-0.142431	0.378809
-0.0318531	0.499656
-0.0066472	0.619381
-0.00781005	0.373807
-0.115584	0.395547
-0.127398	0.467359
-0.165317	0.407984
-0.147056	0.327035
-0.105274	0.47059
-0.118165	0.537529
-0.0652928	0.675637
-0.105097	0.433226
-0.0372095	0.358512
0.31794	0.335767
0.10084	0.443933
-0.115798	0.415998
-0.0349757	0.305695
-0.161375	0.442879
-0.00401283	0.56193
-0.0444323	0.68718
-0.0368656	0.602534
0.0557448	0.797644
0.107223	0.444776
-0.0256379	0.619381
0.00591339	0.535923
0.0719626	0.546523
0.0684641	0.488859
0.0810281	0.480557
0.0988843	0.496339
-0.00452047	0.835232
0.081022	0.573526
-0.150177	0.806708
-0.110564	0.45964
-0.195568	0.51752
-0.207446	0.287644
-1.01189e-05	0.290671
-0.0332622	0.461137
-0.0275906	0.469727
-0.0234141	0.384432
-0.0510491	0.268651
-0.134772	0.279534
-0.0988224	0.420542
-0.15531	0.510115
-0.165137	0.421163
-0.118755	0.44309
-0.142081	0.206546
-0.166967	0.315081
-0.236432	0.409419
-0.21924	0.431138
-0.181032	0.324328
-0.152132	0.680182
-0.195214	0.506766
-0.187009	0.198019
-0.190865	0.425309
-0.115235	0.462636
-0.113224	0.586229
-0.13539	0.52634
-0.153824	0.430929
-0.0724949	0.303404
0.294872	0.417442
0.304689	0.577104
0.0491337	0.529752
0.0490341	0.150071
0.235936	0.433226
-0.00282054	0.326261
-0.060592	0.584541
-0.0557733	0.721954
-0.114355	0.453672
-0.00653566	0.461779
-0.00519486	0.494134
0.439823	0.363063
0.418664	0.705764
0.520368	0.336935
0.351926	0.497223
0.934047	0.683135
0.651137	0.598614
0.423209	0.178888
0.169311	0.444776
0.33945	0.569487
0.18815	0.421784
0.629175	0.227357
0.765841	0.175113
0.0245577	0.327615
0.631638	0.465209
0.299528	0.202551
0.360886	0.464136
0.505301	0.458786
0.250217	0.474696
0.627915	0.366437
0.608721	0.540288
0.117474	0.290482
0.508555	0.528614
0.36915	0.279346
0.543072	0.45176
0.513264	0.297311
0.512942	0.497665
0.514622	0.452185
0.504237	0.310286
0.519681	0.147044
0.391904	0.618881
0.063654	0.467144
0.0555908	0.545365
0.0765831	0.434481
-0.00459289	0.320468
0.0275741	0.196932
0.0410089	0.359895
0.1075	0.342594
0.106116	0.437623
0.0138596	0.361281
0.0562558	0.30818
0.0451082	0.224059
0.0760275	0.26809
0.0558161	0.316618
0.119779	0.340445
-0.0293299	0.330328
0.0346407	0.31989
0.0340842	0.593251
0.0560138	0.0803116
0.0346308	0.348469
0.0331684	0.229008
0.0485422	0.342594
0.136323	0.155778
0.0759435	0.233049
0.0586822	0.0699746
0.0316239	0.26025
0.061936	0.169371
0.0729405	0.193856
0.0668781	0.214375
0.00621063	0.26398
0.0135669	0.0785584
0.0125888	0.0947072
0.113691	0.310094
0.0817293	0.0139382
0.0444241	0.102271
0.0669761	0.239125
0.0938679	0.140819
0.126367	0.00470387
0.0388359	0.47059
0.0750232	0.389675
0.0505863	0.403485
0.244389	0.550468
0.182831	0.756818
0.151437	0.583578
0.0743408	0.546291
0.203354	0.792073
0.0103906	0.522034
0.374298	0.311435
-0.00968473	0.381618
0.0132538	0.477297
0.10984	0.309903
0.0109267	0.460709
0.296674	0.548377
0.043365	0.0978723
0.132104	0.383628
0.206286	0.303977
0.199433	0.222595
0.268436	0.432182
0.20399	0.103856
0.0889308	0.120793
0.0938144	0.264726
0.074566	0.259133
0.101404	0.26025
0.0156827	0.3595
0.123739	0.382823
0.136157	0.561694
0.115313	0.419301
0.107655	0.420335
0.0995296	0.499435
0.0594924	0.409009
0.0105748	0.603516
0.0648203	0.204911
0.088133	0.224425
0.00695832	0.372609
0.0684543	0.369619
0.003256	0.327035
-0.00832723	0.378208
-0.000741603	0.20891
0.0372432	0.365047
-0.009703	0.31201
-0.0392827	0.221131
-0.0176564	0.218207
0.0187308	0.157741
0.0904446	0.215469
0.0271381	0.244294
0.238776	0.381819
0.10584	0.191145
0.0559285	0.375006
0.0644647	0.428845
0.090488	0.240047
0.0889336	0.213463
0.0016485	0.108966
0.0463118	0.258574
0.098047	0.207092
0.00208733	0.0650743
0.122767	0.487325
0.0563248	0.433017
0.0730065	0.324521
0.0332331	0.798266
0.106384	0.317003
0.0654781	0.43469
0.0734877	0.0245694
-0.188625	0.567119
-0.0728841	0.523165
-0.0260727	0.502317
-0.0109837	0.48842
-0.102535	0.534777
-0.0926563	0.4823
-0.02793	0.653011
0.0168012	0.770487
-0.0327864	0.226441
-0.0100103	0.26025
-0.11732	0.35496
-0.122968	0.206183
-0.0268752	0.34455
-0.0992053	0.19476
-0.0615031	0.228091
-0.0362669	0.07085
-0.0879067	0.349255
-0.0333205	0.446677
0.0499977	0.365047
-0.119453	0.397375
-0.123766	0.311052
0.0417484	0.336157
-0.100454	0.426764
0.0297215	0.403689
0.298637	0.367629
0.017798	0.421991
-0.0516393	0.190422
-0.0941144	0.394127
-0.134497	0.190783
-0.109206	0.384231
0.0735898	0.340055
0.118694	0.613151
-0.0930648	0.624396
-0.051316	0.511906
-0.208088	0.702179
0.056659	0.327615
-0.0377312	0.388463
0.055202	0.322976
0.0608815	0.438043
-0.0164171	0.46285
0.0491825	0.463064
0.002954	0.549771
0.0161564	0.522486
0.0213119	0.193675
-0.0165714	0.27371
-0.0529291	0.324134
-0.0456117	0.444776
-0.00357249	0.0922468
-0.0707526	0.202914
-0.160559	0.15435
-0.165623	0.251514
-0.140382	0.23213
-0.1502	0.177269
-0.186641	0.154528
-0.166846	0.33091
-0.171378	0.187895
-0.142313	0.294652
-0.179381	0.35004
-0.153687	0.527249
-0.0638564	0.449004
0.355542	0.661885
0.0790017	0.0973446
0.269086	0.530208
0.0423744	0.27371
0.0503447	0.409829
-0.0475529	0.45346
-0.0951706	0.347489
-0.0560369	0.260809
0.0880394	0.545134
0.452315	0.502761
0.251869	0.520452
0.895319	0.765407
0.833638	1.01742
0.634938	0.661885
0.174862	0.329746
0.609838	0.678308
0.645254	0.58937
0.66546	0.636292
1.02767	0.407165
0.302464	0.417855
0.297223	0.683405
0.62803	0.574717
0.475251	0.269025
0.444473	0.763919
0.501669	0.709643
0.777777	0.512802
0.575646	0.808912
0.304451	0.535923
0.624166	0.68691
0.417031	0.749488
0.572367	0.659004
0.592656	0.518872
0.512262	0.598859
0.374805	0.847092
0.733913	0.788689
0.388129	0.50632
0.589705	0.373008
0.437954	0.548377
0.32299	0.471669
0.00784825	0.662673
0.0963365	0.508551
0.00224291	0.341421
-0.103728	0.491054
0.0111204	0.275774
0.0372603	0.508998
0.0551297	0.588161
0.0103394	0.636037
0.0491865	0.274085
0.0149555	0.703832
0.0462912	0.538907
-0.0141574	0.280475
-0.0229936	0.543285
0.0192259	0.285566
-0.00940871	0.341226
0.06797	0.294463
0.0240431	0.50632
-0.0198782	0.417236
0.105949	0.423856
0.0506803	0.320468
0.0502746	0.414968
0.0141673	0.139931
0.0492811	0.613896
-0.0374677	0.391697
0.00579119	0.373807
0.0457913	0.54444
0.0806344	0.421991
0.0289142	0.401037
0.092147	0.274085
0.00342041	0.441405
0.0387869	0.494795
0.0984472	0.459213
0.00916496	0.266594
0.036064	0.388867
0.0366931	0.232314
0.0198218	0.358907
0.00815493	0.304549
0.27023	0.66241
0.307883	0.652492
0.232217	0.635528
0.134435	0.711868
0.291365	0.4507
-0.0528123	0.402465
0.228753	0.515046
0.0194211	0.496339
0.032907	0.427804
0.143854	0.557235
0.0567658	0.530436
0.140262	0.348077
0.253946	0.431347
0.170814	0.303023
0.189013	0.342398
0.155071	0.310094
0.107869	0.278593
0.103944	0.395141
0.0292376	0.670587
0.0287168	0.608939
-0.026126	0.493914
-0.124059	0.478818
0.0186812	0.580216
0.0544507	0.951019
0.00280057	0.661099
-0.0305311	0.345529
0.0372041	0.293135
0.0827394	0.421577
-0.0291153	0.57591
-0.041558	0.261182
-0.0992989	0.365642
0.0210145	0.323748
-0.0882975	0.344158
-0.0747352	0.396359
-0.0353009	0.384231
-0.00370226	0.488859
-0.10339	0.392709
-0.0594962	0.422612
-0.107832	0.351023
-0.044641	0.568302
-0.0216534	0.602779
0.0207922	0.28104
0.0484569	0.475346
0.118422	0.292376
0.000211215	0.418681
0.0733306	0.242446
0.0702728	0.371213
0.0362419	0.223327
0.00806295	0.188797
0.00831347	0.253555
0.0448469	0.582616
0.0467147	0.414556
0.00361025	0.39575
0.00532887	0.531805
0.0444376	0.602288
0.0390622	0.557704
0.0215768	0.755346
0.0228775	0.190241
0.0799467	0.425725
-0.0649756	0.19657
-0.116009	0.292755
-0.0587461	0.278217
-0.098236	0.222412
-0.0335057	0.492153
0.0525591	0.362667
0.0476198	0.371213
-0.0758188	0.451124
-0.108192	0.591551
-0.0827056	0.32259
-0.132605	0.320468
-0.0784337	0.406755
-0.0886057	0.495016
-0.0611982	0.581896
-0.126291	0.465209
-0.137576	0.263047
0.303162	0.501873
0.117853	0.388262
-0.128992	0.432182
-0.0494577	0.409214
-0.156982	0.427596
-0.00890696	0.51325
-0.0427379	0.546523
0.00403695	0.344158
-0.0240442	0.830671
0.0372434	0.363658
-0.00588843	0.495898
-0.00544975	0.691516
0.0483786	0.619381
0.0279018	0.446254
0.0274624	0.661099
0.0566466	0.573764
-0.0620828	0.776506
0.0265779	0.368027
-0.145638	0.709365
-0.0938225	0.382421
-0.171206	0.387858
-0.160361	0.188436
-0.0248135	0.221131
-0.0210744	0.430721
-0.0726151	0.477949
-0.0810081	0.480557
-0.0186286	0.388867
-0.112357	0.248178
-0.0823823	0.547218
-0.180859	0.41435
-0.21957	0.498549
-0.158538	0.386648
-0.112169	0.342789
-0.192682	0.305313
-0.243961	0.360291
-0.185746	0.50365
-0.190279	0.300546
-0.168424	0.662673
-0.155067	0.396968
-0.200092	0.367431
-0.191282	0.47059
-0.0933241	0.377807
-0.128598	0.557704
-0.152237	0.602534
-0.148453	0.494354
-0.0644357	0.238019
0.19469	0.637056
0.137841	0.673773
0.0309643	0.642685
0.0310208	0.324907
0.191157	0.563578
-0.0154047	0.369022
-0.0665294	0.619881
-0.0766155	0.620882
-0.0748096	0.247068
0.0296273	0.503427
-0.0432041	0.485574
0.339001	0.459213
0.235672	0.61514
0.55957	0.592037
0.621442	0.751826
0.672558	0.867301
1.00272	0.804196
0.167041	0.307606
0.430697	0.535694
0.450996	0.712982
0.399507	0.601062
0.848847	0.337715
0.57735	0.288211
0.237967	0.375006
0.341248	0.582136
0.561381	0.0376484
0.359779	0.712704
0.320273	0.503872
0.480177	0.620131
0.639947	0.409829
0.390744	0.727613
0.336939	0.27897
0.572547	0.699158
0.520572	0.333822
0.355055	0.824205
0.501073	0.594711
0.66205	0.678308
0.46114	0.619381
0.443589	0.708256
0.541618	0.188256
0.412031	0.761249
0.0124296	0.493914
0.00804041	0.6045
0.00974918	0.390281
-0.0490003	0.350237
-0.0712215	0.2623
-0.0479486	0.378007
0.0544827	0.346704
0.0788168	0.489736
-0.0365007	0.494134
0.00242855	0.510786
-0.0271553	0.365642
0.0440338	0.396562
-0.0182509	0.471237
0.0299887	0.378007
-0.0809372	0.232865
-0.0173189	0.371014
-0.0230533	0.369022
0.0279601	0.242261
-0.0110144	0.249846
-0.00987494	0.286133
-0.0214274	0.357722
0.0912711	0.420956
0.0363732	0.429261
-0.0028073	0.311052
0.0161515	0.153637
0.0801874	0.360489
0.0596688	0.0982241
-0.00891841	0.305695
0.00566766	0.189158
-0.029796	0.0364273
-0.0213932	0.284056
0.0994614	0.35634
0.0415242	0.134782
-0.00149366	0.050915
0.0353192	0.355157
0.0219751	0.322397
0.103058	0.13035
0.0358667	0.268277
-0.0120736	0.542823
0.0511534	0.323362
0.333302	0.596904
0.190313	0.687721
0.0909083	0.577343
-0.013106	0.475996
0.209761	0.76036
-0.0360694	0.413733
0.358863	0.206728
-0.021416	0.438463
-0.00106394	0.388463
0.118791	0.303786
0.0310006	0.448792
0.247694	0.481646
0.0329591	0.107556
0.153909	0.454949
0.187361	0.277089
0.214007	0.292755
0.189583	0.509221
0.200073	0.161494
0.0864194	0.200737
0.091763	0.39433
0.0762	0.343376
0.0405822	0.336157
-0.0332102	0.357327
0.0763368	0.333822
0.0636906	0.73675
0.0388331	0.579257
0.0248761	0.51572
0.0253152	0.641915
-0.00690236	0.328583
-0.0046198	0.588402
0.0272489	0.332463
-0.0281707	0.380012
-0.0733864	0.258574
-0.00199099	0.545596
-0.064738	0.345333
-0.0601017	0.298452
-0.0683148	0.238941
-0.0185009	0.30952
-0.0190854	0.3469
-0.0263592	0.274835
-0.042529	0.402261
-0.0318414	0.374406
0.0121125	0.37241
0.0380255	0.330522
0.132013	0.382421
0.0429822	0.2569
0.0293084	0.467144
-0.00873458	0.489736
0.0593476	0.22168
0.0659286	0.259319
0.0165034	0.110376
0.07546	0.33752
0.00517558	0.215469
-0.0118893	0.17691
0.0723295	0.341812
0.0463365	0.564993
0.0535994	0.475996
-0.000851304	0.68529
0.065343	0.256714
0.0845483	0.527931
0.032827	-0.182667
-0.155422	0.563813
-0.0776615	0.459213
-0.0173577	0.491713
-0.0430415	0.359105
-0.100042	0.558407
-0.091704	0.406755
-0.00410521	0.699432
0.0499303	0.815882
-0.113191	0.268838
0.0473152	0.283679
-0.0492465	0.328002
-0.0654965	0.297121
-0.0041002	0.278029
-0.0296489	0.2694
-0.0723995	0.254298
-0.039655	0.111964
-0.0952438	0.439303
-0.0687532	0.459427
0.00835962	0.315273
-0.0746401	0.375605
-0.0850634	0.343571
0.0331974	0.314505
-0.0889499	0.470806
-0.0374435	0.359698
0.260643	0.604992
0.0250201	0.580935
-0.0480678	0.358907
-0.123778	0.315657
-0.177707	0.202188
-0.107167	0.317772
0.0250929	0.513923
0.0322484	0.542362
-0.111696	0.54745
-0.0433119	0.666885
-0.184563	0.510786
0.0200252	0.484919
-0.0398245	0.623139
0.0115463	0.403281
-0.00108863	0.498107
-0.0256575	0.551399
0.0175637	0.651973
0.0132313	0.562636
-0.0141622	0.683943
-0.0357138	0.228274
-0.0241326	0.267529
-0.0316425	0.299784
-0.0400492	0.210548
-0.0813492	0.238572
-0.0923049	0.268651
-0.208471	0.276526
-0.198396	0.317965
-0.113976	0.293704
-0.199948	0.133363
-0.199039	0.206183
-0.15237	0.47947
-0.18349	0.265473
-0.1125	0.403893
-0.194304	0.445199
-0.16802	0.448369
-0.0949736	0.504762
0.216293	0.84477
0.0882799	0.247623
0.161094	0.811439
0.023767	0.471885
0.00709219	0.564285
-0.0493104	0.487325
-0.0588101	0.390686
-0.0760442	0.55911
0.0123539	0.625654
0.304379	0.618631
0.0733675	0.40063
0.823227	0.868668
0.267409	0.454949
[truncated: 157,601 more rows]

## Sheet: Figure 4C
Functional_connectivity	Covariance_in_tau_change	Network
0.644737	0.91905	Visual
0.564129	1.09915	Visual
0.518351	0.816569	Visual
0.413682	0.754185	Visual
0.375019	0.811425	Visual
0.300997	0.726022	Visual
0.459253	0.686846	Visual
0.26868	0.772052	Visual
0.228846	0.593508	Visual
0.243055	0.869137	Visual
0.211379	0.51891	Visual
0.214932	0.589802	Visual
0.356671	0.543624	Visual
0.174014	0.454679	Visual
0.269904	0.365931	Visual
0.347035	0.543945	Visual
0.255255	0.672588	Visual
0.251684	0.506667	Visual
0.291152	0.473744	Visual
0.282295	0.625799	Visual
0.275821	0.384064	Visual
0.383341	0.579989	Visual
0.146974	0.352664	Visual
0.193341	0.368967	Visual
0.223605	0.435629	Visual
0.336893	0.483498	Visual
0.378379	0.539783	Visual
0.238719	0.460702	Visual
0.203831	0.412867	Visual
0.310559	0.422037	Visual
0.476865	0.813919	Visual
0.346885	0.661957	Visual
0.538965	0.753099	Visual
0.431876	0.604944	Visual
0.397462	0.814801	Visual
0.399416	0.642029	Visual
0.144079	0.656269	Visual
0.28342	0.672096	Visual
0.349735	0.764168	Visual
0.322267	0.647626	Visual
0.234765	0.567753	Visual
0.225665	0.746613	Visual
0.240216	0.556211	Visual
0.220439	0.677273	Visual
0.28591	0.499367	Visual
0.296321	0.728649	Visual
0.246803	0.815979	Visual
0.258117	0.379972	Visual
0.299228	0.457934	Visual
0.250515	0.374505	Visual
0.191085	0.293944	Visual
0.307089	0.502548	Visual
0.191624	0.42607	Visual
0.243022	0.514432	Visual
0.224542	0.295085	Visual
0.31289	0.510491	Visual
0.317039	0.51329	Visual
0.180329	0.386674	Visual
0.228615	0.432821	Visual
0.273069	0.446436	Visual
0.644737	0.91905	Visual
0.310666	0.769277	Visual
0.421987	1.01608	Visual
0.277378	0.770941	Visual
0.297297	0.72786	Visual
0.300704	0.848359	Visual
0.363261	0.682357	Visual
0.231386	0.662929	Visual
0.177589	0.5463	Visual
0.180385	0.627782	Visual
0.196437	0.657114	Visual
0.207864	0.695014	Visual
0.265328	0.508319	Visual
0.158761	0.608939	Visual
0.289526	0.427225	Visual
0.280706	0.56633	Visual
0.198843	0.701606	Visual
0.165967	0.600738	Visual
0.318767	0.616061	Visual
0.256307	0.63188	Visual
0.292386	0.602895	Visual
0.290625	0.611345	Visual
0.117515	0.497831	Visual
0.148156	0.631293	Visual
0.274579	0.551028	Visual
0.211755	0.548339	Visual
0.278803	0.621032	Visual
0.160515	0.501521	Visual
0.178998	0.49344	Visual
0.232463	0.607567	Visual
0.363073	0.580655	Visual
0.489697	0.621032	Visual
0.335695	0.608482	Visual
0.287221	0.739379	Visual
0.377582	0.767063	Visual
0.28694	0.560877	Visual
0.13302	0.651456	Visual
0.203239	0.582433	Visual
0.284773	0.816274	Visual
0.213341	0.824575	Visual
0.200477	0.488661	Visual
0.171231	0.63635	Visual
0.16845	0.733268	Visual
0.225889	0.736982	Visual
0.207851	0.683104	Visual
0.217833	0.644287	Visual
0.251595	0.820709	Visual
0.160994	0.560116	Visual
0.2555	0.510905	Visual
0.195154	0.615945	Visual
0.141616	0.363543	Visual
0.179633	0.616522	Visual
0.118076	0.638476	Visual
0.272539	0.66952	Visual
0.165385	0.514121	Visual
0.221206	0.650497	Visual
0.242071	0.478158	Visual
0.181425	0.673941	Visual
0.138247	0.599265	Visual
0.216185	0.419643	Visual
0.564129	1.09915	Visual
0.310666	0.769277	Visual
0.577406	0.790771	Visual
0.857826	1.02101	Visual
0.765889	1.00573	Visual
0.164273	0.672711	Visual
0.825074	0.793912	Visual
0.699864	0.902733	Visual
0.368007	0.636114	Visual
0.591494	0.860158	Visual
0.534164	0.603123	Visual
0.21502	0.533307	Visual
0.676042	0.652777	Visual
0.571977	0.431758	Visual
0.361811	0.398858	Visual
0.579557	0.564254	Visual
0.587335	0.743389	Visual
0.538301	0.613988	Visual
0.340945	0.459911	Visual
0.46871	0.553076	Visual
0.351389	0.504811	Visual
0.609378	0.582544	Visual
0.450286	0.378859	Visual
0.452111	0.459515	Visual
0.324498	0.531299	Visual
0.629971	0.534578	Visual
0.556034	0.568411	Visual
0.468904	0.515992	Visual
0.380895	0.551028	Visual
0.505871	0.537974	Visual
0.365428	0.922804	Visual
0.19158	0.732474	Visual
0.692267	0.984575	Visual
0.778714	0.854079	Visual
0.506266	0.903399	Visual
0.732742	0.72262	Visual
0.0969487	0.745805	Visual
0.649853	0.71508	Visual
0.635978	0.917859	Visual
0.684922	0.674681	Visual
0.512169	0.62196	Visual
0.335589	0.731946	Visual
0.463594	0.608825	Visual
0.311391	0.6705	Visual
0.583108	0.493134	Visual
0.523042	0.826515	Visual
0.324409	0.718451	Visual
0.549835	0.514432	Visual
0.484488	0.482791	Visual
0.29433	0.414105	Visual
0.369767	0.34957	Visual
0.558826	0.441848	Visual
0.361188	0.430406	Visual
0.315949	0.584103	Visual
0.402188	0.393689	Visual
0.521422	0.530032	Visual
0.50496	0.5162	Visual
0.368562	0.460504	Visual
0.433566	0.393877	Visual
0.450088	0.397728	Visual
0.518351	0.816569	Visual
0.421987	1.01608	Visual
0.577406	0.790771	Visual
0.756827	1.13348	Visual
0.398521	0.8369	Visual
0.371561	0.670991	Visual
0.493852	0.853459	Visual
0.370319	0.749849	Visual
0.597179	0.644525	Visual
0.505931	0.745805	Visual
0.238702	0.625332	Visual
0.434013	0.683851	Visual
0.475541	0.601078	Visual
0.265826	0.473543	Visual
0.54028	0.469746	Visual
0.457042	0.670132	Visual
0.49628	0.68186	Visual
0.412248	0.626148	Visual
0.460225	0.604602	Visual
0.582376	0.695014	Visual
0.534251	0.665242	Visual
0.572468	0.636232	Visual
0.41881	0.309289	Visual
0.492237	0.416967	Visual
0.504171	0.41068	Visual
0.581716	0.693752	Visual
0.48274	0.660623	Visual
0.463053	0.398669	Visual
0.497824	0.431661	Visual
0.404306	0.543197	Visual
0.357259	0.502548	Visual
0.326197	0.520268	Visual
0.597916	0.486026	Visual
0.516057	0.529927	Visual
0.788503	0.776235	Visual
0.688024	0.504708	Visual
0.207978	0.484003	Visual
0.369153	0.580433	Visual
0.421449	0.80269	Visual
0.368997	0.590363	Visual
0.537432	0.455566	Visual
0.588129	0.470145	Visual
0.26097	0.554804	Visual
0.484624	0.569508	Visual
0.426109	0.53957	Visual
0.433507	0.471543	Visual
0.413449	0.602895	Visual
0.434282	0.445263	Visual
0.520874	0.498752	Visual
0.48237	0.454679	Visual
0.313867	0.363543	Visual
0.520274	0.390037	Visual
0.40703	0.420026	Visual
0.459934	0.603123	Visual
0.473783	0.384064	Visual
0.563477	0.538081	Visual
0.51668	0.486329	Visual
0.449042	0.498343	Visual
0.457233	0.418878	Visual
0.343903	0.404046	Visual
0.413682	0.754185	Visual
0.277378	0.770941	Visual
0.857826	1.02101	Visual
0.756827	1.13348	Visual
0.648456	1.03241	Visual
0.186121	0.566002	Visual
0.680625	0.974893	Visual
0.752569	1.24673	Visual
0.571247	0.52824	Visual
0.869874	0.819524	Visual
0.435777	0.885492	Visual
0.282442	0.479868	Visual
0.684813	0.788778	Visual
0.550655	0.661472	Visual
0.483533	0.326209	Visual
0.56591	0.887441	Visual
0.784408	0.857346	Visual
0.661992	0.897929	Visual
0.381105	0.49395	Visual
0.689793	0.658443	Visual
0.517022	0.657234	Visual
0.675819	0.885492	Visual
0.661612	0.512978	Visual
0.676697	0.543517	Visual
0.461106	0.598247	Visual
0.810109	0.92572	Visual
0.562683	1.01549	Visual
0.721234	0.67505	Visual
0.542532	0.698303	Visual
0.539334	0.861725	Visual
0.324287	0.755954	Visual
0.226753	0.653138	Visual
0.605165	0.686346	Visual
0.73209	0.665486	Visual
0.650894	0.863925	Visual
0.953777	0.628717	Visual
0.0832763	0.493644	Visual
0.660924	0.676655	Visual
0.545982	0.997262	Visual
0.565308	0.631762	Visual
0.698154	0.562292	Visual
0.50407	0.551566	Visual
0.404406	0.655786	Visual
0.404935	0.564145	Visual
0.660655	0.667928	Visual
0.506825	0.701606	Visual
0.364151	0.622425	Visual
0.601016	0.564254	Visual
0.678455	0.584549	Visual
0.43687	0.465265	Visual
0.456706	0.452023	Visual
0.608606	0.434854	Visual
0.558105	0.553292	Visual
0.418687	0.626381	Visual
0.603314	0.530454	Visual
0.702519	0.597342	Visual
0.570842	0.610657	Visual
0.497146	0.517659	Visual
0.615402	0.518076	Visual
0.466126	0.539464	Visual
0.375019	0.811425	Visual
0.297297	0.72786	Visual
0.765889	1.00573	Visual
0.398521	0.8369	Visual
0.648456	1.03241	Visual
0.0578361	0.487646	Visual
0.849209	1.43496	Visual
0.928548	0.97953	Visual
0.27222	0.625565	Visual
0.500807	0.704794	Visual
0.864686	1.05333	Visual
0.183653	0.512045	Visual
0.754341	1.08169	Visual
0.792741	0.578216	Visual
0.308543	0.465464	Visual
0.508436	0.965715	Visual
0.545493	0.647626	Visual
0.600162	1.06279	Visual
0.275921	0.62475	Visual
0.377902	0.703135	Visual
0.260952	0.704283	Visual
0.5658	0.992499	Visual
0.432218	0.597003	Visual
0.358856	0.562837	Visual
0.257069	0.696278	Visual
0.502694	0.930203	Visual
0.440587	0.888743	Visual
0.369556	0.733135	Visual
0.353931	0.690732	Visual
0.456536	0.76997	Visual
0.228647	0.714692	Visual
0.188124	0.598247	Visual
0.563208	0.820857	Visual
0.791176	0.895621	Visual
0.363197	1.04443	Visual
0.650606	0.915654	Visual
0.0140167	0.552537	Visual
0.692211	0.86487	Visual
0.67364	1.08826	Visual
0.78674	0.67752	Visual
0.406584	0.723796	Visual
0.275122	0.672096	Visual
0.640066	0.77442	Visual
0.262468	0.646432	Visual
0.669352	0.846514	Visual
0.389939	0.770524	Visual
0.301491	0.707225	Visual
0.527843	0.724712	Visual
0.417786	0.753506	Visual
0.276	0.478459	Visual
0.4216	0.67185	Visual
0.445673	0.698177	Visual
0.339438	0.607339	Visual
0.255587	0.827412	Visual
0.306909	0.631059	Visual
0.454986	0.762243	Visual
0.438469	0.830862	Visual
0.340131	0.616176	Visual
0.375667	0.600852	Visual
0.414687	0.665608	Visual
0.300997	0.726022	Visual
0.300704	0.848359	Visual
0.164273	0.672711	Visual
0.371561	0.670991	Visual
0.186121	0.566002	Visual
0.0578361	0.487646	Visual
0.119366	0.468051	Visual
0.0666364	0.498138	Visual
0.282763	0.569617	Visual
0.148647	0.614793	Visual
0.0834959	0.225145	Visual
0.405911	0.776375	Visual
0.0891931	0.167075	Visual
0.0815825	0.256919	Visual
0.259762	0.38714	Visual
0.0773842	0.268573	Visual
0.100072	0.587116	Visual
0.0699685	0.259158	Visual
0.358052	0.487849	Visual
0.170083	0.429248	Visual
0.224672	0.395191	Visual
0.0908299	0.268313	Visual
0.0496388	0.0884415	Visual
0.0836083	0.289033	Visual
0.185587	0.285884	Visual
0.104288	0.377004	Visual
0.141797	0.361525	Visual
0.0534479	0.0864914	Visual
0.132739	0.193058	Visual
0.0648414	0.345757	Visual
0.211054	0.617792	Visual
0.303382	0.593396	Visual
0.18064	0.597907	Visual
0.102104	0.598133	Visual
0.297657	0.530771	Visual
0.182872	0.431082	Visual
0.430832	0.787784	Visual
0.125169	0.448197	Visual
0.0808842	0.560877	Visual
0.0870854	0.403385	Visual
0.14851	0.533307	Visual
0.268135	0.671236	Visual
0.0947161	0.327105	Visual
0.28592	0.707354	Visual
0.12456	0.286234	Visual
0.0797425	0.572915	Visual
0.262901	0.775815	Visual
0.0622472	0.211787	Visual
0.165204	0.464371	Visual
0.195631	0.425397	Visual
0.0661979	0.090067	Visual
0.0904675	0.30354	Visual
0.0607948	0.318974	Visual
0.214899	0.532567	Visual
0.102073	0.288421	Visual
0.0952806	0.362167	Visual
0.113228	0.393033	Visual
0.136677	0.355399	Visual
0.0648492	0.205724	Visual
0.0629766	0.269006	Visual
0.459253	0.686846	Visual
0.363261	0.682357	Visual
0.825074	0.793912	Visual
0.493852	0.853459	Visual
0.680625	0.974893	Visual
0.849209	1.43496	Visual
0.119366	0.468051	Visual
0.608447	0.79908	Visual
0.317345	0.526557	Visual
0.455236	0.551351	Visual
0.656693	0.904898	Visual
0.18649	0.49344	Visual
0.917374	1.15765	Visual
0.532481	0.489574	Visual
0.320148	0.398669	Visual
0.849341	1.2104	Visual
0.490685	0.569837	Visual
0.625052	1.03565	Visual
0.299199	0.635761	Visual
0.401067	0.677273	Visual
0.328624	0.682855	Visual
0.734277	1.08169	Visual
0.426662	0.575341	Visual
0.386357	0.580877	Visual
0.300859	0.682357	Visual
0.6618	0.996689	Visual
0.602198	1.01039	Visual
0.480012	0.719491	Visual
0.393793	0.697796	Visual
0.608623	0.875506	Visual
0.301214	0.717023	Visual
0.213619	0.684848	Visual
0.606991	0.770386	Visual
0.673794	0.850364	Visual
0.463893	1.0302	Visual
0.619206	0.905899	Visual
0.0590523	0.521418	Visual
0.529986	0.806026	Visual
0.808957	1.25799	Visual
0.665805	0.668662	Visual
0.414256	0.640843	Visual
0.308571	0.57501	Visual
0.459775	0.725105	Visual
0.316982	0.712626	Visual
0.492119	0.807336	Visual
0.700017	0.827263	Visual
0.291266	0.713271	Visual
0.591604	0.807627	Visual
0.383852	0.762243	Visual
0.288964	0.648941	Visual
0.380051	0.739379	Visual
0.678459	0.752556	Visual
0.347012	0.660986	Visual
0.300012	0.964622	Visual
0.350214	0.642979	Visual
0.567248	0.738046	Visual
0.557668	0.906568	Visual
0.366841	0.715598	Visual
0.439285	0.671482	Visual
0.536429	0.795487	Visual
0.26868	0.772052	Visual
0.231386	0.662929	Visual
0.699864	0.902733	Visual
0.370319	0.749849	Visual
0.752569	1.24673	Visual
0.928548	0.97953	Visual
0.0666364	0.498138	Visual
0.608447	0.79908	Visual
0.310952	0.410775	Visual
0.66662	0.895128	Visual
0.817684	0.913118	Visual
0.149869	0.335817	Visual
0.628777	0.672096	Visual
0.999735	0.820561	Visual
0.341234	0.272821	Visual
0.439087	0.817749	Visual
0.718972	0.95075	Visual
0.687663	0.915993	Visual
0.286404	0.350752	Visual
0.455187	0.720924	Visual
0.341082	0.53957	Visual
0.516594	0.78665	Visual
0.519747	0.655184	Visual
0.414964	0.614908	Visual
0.305522	0.614218	Visual
0.53814	0.843448	Visual
0.456076	0.869137	Visual
0.384235	0.710307	Visual
0.362673	0.682481	Visual
0.41132	0.796061	Visual
0.200416	0.774978	Visual
0.186529	0.640843	Visual
0.4582	0.683228	Visual
0.727966	0.683104	Visual
0.357708	0.820412	Visual
0.718332	0.739379	Visual
0.065147	0.380715	Visual
0.7724	0.868028	Visual
0.521396	0.839482	Visual
0.697953	0.649539	Visual
0.534918	0.677767	Visual
0.300182	0.741649	Visual
0.668336	0.773723	Visual
0.292113	0.449471	Visual
0.81919	0.813919	Visual
0.330324	0.757453	Visual
0.300448	0.608253	Visual
0.574734	0.551351	Visual
0.493375	0.655545	Visual
0.318363	0.334827	Visual
0.551438	0.432144	Visual
0.431597	0.49906	Visual
0.409546	0.645597	Visual
0.29225	0.548984	Visual
0.358888	0.658443	Visual
0.495448	0.67185	Visual
0.445019	0.615484	Visual
0.353124	0.546086	Visual
0.378924	0.584437	Visual
0.359858	0.563273	Visual
0.228846	0.593508	Visual
0.177589	0.5463	Visual
0.368007	0.636114	Visual
0.597179	0.644525	Visual
0.571247	0.52824	Visual
0.27222	0.625565	Visual
0.282763	0.569617	Visual
0.317345	0.526557	Visual
0.310952	0.410775	Visual
0.615239	0.640725	Visual
0.176065	0.277513	Visual
0.581173	0.610543	Visual
0.310064	0.420121	Visual
0.25715	0.275687	Visual
0.655924	0.889395	Visual
0.325046	0.460306	Visual
0.476545	0.586445	Visual
0.312611	0.39219	Visual
0.445681	0.748094	Visual
0.57095	0.67851	Visual
0.511996	0.635054	Visual
0.319625	0.514328	Visual
0.39609	0.197162	Visual
0.554828	0.270392	Visual
0.475423	0.424148	Visual
0.3743	0.378209	Visual
0.262814	0.334377	Visual
0.438297	0.202951	Visual
0.483003	0.169895	Visual
0.268567	0.146829	Visual
0.163628	0.354031	Visual
0.136918	0.299484	Visual
0.326328	0.483296	Visual
0.280464	0.363084	Visual
0.562231	0.588122	Visual
0.50467	0.489371	Visual
0.198171	0.592721	Visual
0.289222	0.440679	Visual
0.23303	0.333837	Visual
0.214925	0.190633	Visual
0.635728	0.423668	Visual
0.799816	0.609741	Visual
0.133934	0.275774	Visual
0.532316	0.539357	Visual
0.399869	0.480976	Visual
0.297627	0.340689	Visual
0.387064	0.551459	Visual
0.231768	0.244134	Visual
0.559562	0.499982	Visual
0.488672	0.315858	Visual
0.21844	0.150291	Visual
0.295735	0.172386	Visual
0.368172	0.24713	Visual
0.43047	0.480371	Visual
0.538239	0.167904	Visual
0.364104	0.300629	Visual
0.248954	0.292978	Visual
0.421932	0.211281	Visual
0.431532	0.154252	Visual
0.196259	0.198168	Visual
0.243055	0.869137	Visual
0.180385	0.627782	Visual
0.591494	0.860158	Visual
0.505931	0.745805	Visual
0.869874	0.819524	Visual
0.500807	0.704794	Visual
0.148647	0.614793	Visual
0.455236	0.551351	Visual
0.66662	0.895128	Visual
0.615239	0.640725	Visual
0.37922	0.465066	Visual
0.299382	0.351662	Visual
0.437047	0.414582	Visual
0.5963	0.575562	Visual
0.527698	0.316303	Visual
0.38333	0.524351	Visual
0.810608	1.05333	Visual
0.481514	0.49824	Visual
0.37851	0.326746	Visual
0.725036	0.912612	Visual
0.501637	0.518076	Visual
0.45569	0.461296	Visual
0.523407	0.333657	Visual
0.589438	0.528662	Visual
0.436979	0.505636	Visual
0.572233	0.486431	Visual
0.382308	0.515368	Visual
0.522047	0.409351	Visual
0.457631	0.452023	Visual
0.400872	0.45222	Visual
0.186282	0.607682	Visual
0.135399	0.462287	Visual
0.44648	0.550059	Visual
0.555855	0.524456	Visual
0.459755	0.550274	Visual
0.768784	0.568192	Visual
0.1135	0.444481	Visual
0.56749	0.835084	Visual
0.397725	0.513913	Visual
0.429144	0.500289	Visual
0.898174	0.737913	Visual
0.498938	0.684349	Visual
0.33764	0.541702	Visual
0.384819	0.493032	Visual
0.701223	0.593171	Visual
0.35534	0.515888	Visual
0.413295	0.594296	Visual
0.393653	0.287108	Visual
0.750362	0.693122	Visual
0.450971	0.309555	Visual
0.372044	0.173715	Visual
0.399751	0.24833	Visual
0.429658	0.345395	Visual
0.381931	0.499777	Visual
0.509226	0.495684	Visual
0.504045	0.369705	Visual
0.388678	0.324062	Visual
0.443284	0.340689	Visual
0.486538	0.263039	Visual
0.343277	0.242253	Visual
0.211379	0.51891	Visual
0.196437	0.657114	Visual
0.534164	0.603123	Visual
0.238702	0.625332	Visual
0.435777	0.885492	Visual
0.864686	1.05333	Visual
0.0834959	0.225145	Visual
0.656693	0.904898	Visual
0.817684	0.913118	Visual
0.176065	0.277513	Visual
0.37922	0.465066	Visual
0.0741889	0.247216	Visual
0.781879	1.22594	Visual
0.934567	0.983825	Visual
0.25289	0.303717	Visual
0.411299	0.750254	Visual
0.50382	0.537868	Visual
0.717388	1.28239	Visual
0.239636	0.390972	Visual
0.318044	0.520895	Visual
0.22013	0.700461	Visual
0.465204	0.852064	Visual
0.378694	1.02899	Visual
0.26201	0.569288	Visual
0.206953	0.632584	Visual
0.371392	0.761832	Visual
0.38518	0.765683	Visual
0.215082	1.03585	Visual
0.261719	0.615715	Visual
0.37539	0.82383	Visual
0.163358	0.569947	Visual
0.175658	0.407928	Visual
0.364671	0.598586	Visual
0.56541	0.675297	Visual
0.225594	0.686721	Visual
0.452667	0.551998	Visual
0.0657257	0.25219	Visual
0.639616	0.52961	Visual
0.530542	0.935587	Visual
0.702298	0.825171	Visual
0.297283	0.383505	Visual
0.180405	0.414582	Visual
0.901807	1.05229	Visual
0.229334	0.321829	Visual
0.65489	0.822937	Visual
0.316108	0.662565	Visual
0.264124	0.467155	Visual
0.548338	0.782551	Visual
0.330329	0.47635	Visual
0.236057	0.4534	Visual
0.532575	0.965897	Visual
0.365471	0.755001	Visual
0.268525	0.79908	Visual
0.213317	0.595987	Visual
0.204929	0.62347	Visual
0.34144	0.716246	Visual
0.341156	0.594747	Visual
0.276051	0.596664	Visual
0.242809	0.930549	Visual
0.314632	0.582767	Visual
0.214932	0.589802	Visual
0.207864	0.695014	Visual
0.21502	0.533307	Visual
0.434013	0.683851	Visual
0.282442	0.479868	Visual
0.183653	0.512045	Visual
0.405911	0.776375	Visual
0.18649	0.49344	Visual
0.149869	0.335817	Visual
0.581173	0.610543	Visual
0.299382	0.351662	Visual
0.0741889	0.247216	Visual
0.199037	0.303894	Visual
0.104372	0.132195	Visual
0.518626	0.636822	Visual
0.199121	0.299132	Visual
0.256789	0.240118	Visual
0.167854	0.268486	Visual
0.488478	0.991551	Visual
0.38425	0.287896	Visual
0.43489	0.389475	Visual
0.218061	0.349207	Visual
0.18471	0.0412264	Visual
0.278198	0.0641906	Visual
0.365601	0.252791	Visual
0.200164	0.344036	Visual
0.173397	0.388634	Visual
0.201112	0.0633	Visual
0.275528	0.111408	Visual
0.127213	0.207154	Visual
0.153049	0.331949	Visual
0.211075	0.3046	Visual
0.255119	0.349207	Visual
0.190637	0.312127	Visual
0.420525	0.474044	Visual
0.280004	0.276208	Visual
0.315806	0.475146	Visual
0.132435	0.249787	Visual
0.128356	0.4534	Visual
0.109506	0.209175	Visual
0.311171	0.348661	Visual
0.52766	0.51018	Visual
0.0765155	0.133344	Visual
0.516204	0.478057	Visual
0.228615	0.210607	Visual
0.167631	0.296052	Visual
0.389404	0.532461	Visual
0.129818	0.126128	Visual
0.362195	0.265026	Visual
0.399627	0.199425	Visual
0.130776	0.156895	Visual
0.165777	0.272734	Visual
0.212836	0.150703	Visual
0.328343	0.322097	Visual
0.308049	0.0755344	Visual
0.181769	0.210185	Visual
0.144762	0.359419	Visual
0.233704	0.159458	Visual
0.193337	0.163098	Visual
0.0827525	0.1908	Visual
0.356671	0.543624	Visual
0.265328	0.508319	Visual
0.676042	0.652777	Visual
0.475541	0.601078	Visual
0.684813	0.788778	Visual
0.754341	1.08169	Visual
0.0891931	0.167075	Visual
0.917374	1.15765	Visual
0.628777	0.672096	Visual
0.310064	0.420121	Visual
0.437047	0.414582	Visual
0.781879	1.22594	Visual
0.199037	0.303894	Visual
0.532734	0.630473	Visual
0.298521	0.388167	Visual
0.810425	1.00495	Visual
0.515205	0.417826	Visual
1.00472	1.33816	Visual
0.234727	0.462585	Visual
0.388395	0.545443	Visual
0.328238	0.697796	Visual
0.886907	1.11504	Visual
0.610275	0.868028	Visual
0.447408	0.489067	Visual
0.342006	0.648223	Visual
0.713028	0.82891	Visual
0.61335	0.835689	Visual
0.506323	1.08016	Visual
0.415427	0.673695	Visual
0.49434	0.736982	Visual
0.182587	0.564254	Visual
0.235137	0.444481	Visual
0.552522	0.572035	Visual
0.618571	0.602782	Visual
0.418253	0.77233	Visual
0.604341	0.600285	Visual
0.0368118	0.333297	Visual
0.502999	0.547909	Visual
0.661899	1.06004	Visual
0.660884	0.811279	Visual
0.39026	0.354851	Visual
0.27643	0.382574	Visual
0.572237	0.920583	Visual
0.258751	0.434466	Visual
0.541983	0.6705	Visual
0.591631	0.673941	Visual
0.24305	0.4609	Visual
0.822924	0.997453	Visual
0.368877	0.485014	Visual
0.275504	0.48927	Visual
0.61193	1.1032	Visual
0.71191	0.831614	Visual
0.495163	0.670991	Visual
0.311066	0.642504	Visual
0.363976	0.485014	Visual
0.68222	0.672342	Visual
0.581645	0.645716	Visual
0.38403	0.532144	Visual
0.465894	0.759913	Visual
0.474957	0.636468	Visual
0.174014	0.454679	Visual
0.158761	0.608939	Visual
0.571977	0.431758	Visual
0.265826	0.473543	Visual
0.550655	0.661472	Visual
0.792741	0.578216	Visual
0.0815825	0.256919	Visual
0.532481	0.489574	Visual
0.999735	0.820561	Visual
0.25715	0.275687	Visual
0.5963	0.575562	Visual
0.934567	0.983825	Visual
0.104372	0.132195	Visual
0.532734	0.630473	Visual
0.348296	0.199258	Visual
0.327748	0.588794	Visual
0.833945	0.792625	Visual
0.66486	0.834479	Visual
0.288657	0.231258	Visual
0.459002	0.707354	Visual
0.309588	0.477253	Visual
0.424299	0.627782	Visual
0.549414	1.04443	Visual
0.374998	0.590587	Visual
0.233434	0.477354	Visual
0.403616	0.50224	Visual
0.368417	0.567096	Visual
0.272557	0.770108	Visual
0.292163	0.471543	Visual
0.349494	0.595649	Visual
0.191456	0.408971	Visual
0.149492	0.223365	Visual
0.390636	0.364369	Visual
0.644606	0.427032	Visual
0.267449	0.438054	Visual
0.600466	0.359328	Visual
0.0662793	0.25451	Visual
0.74876	0.515992	Visual
0.50212	0.5749	Visual
0.669717	0.931069	Visual
0.491358	0.306014	Visual
0.257626	0.415535	Visual
0.788137	1.08256	Visual
0.262263	0.298691	Visual
1.02905	0.737115	Visual
0.262849	0.551998	Visual
0.323185	0.357134	Visual
0.503987	0.597116	Visual
0.503446	0.426263	Visual
0.29012	0.258813	Visual
0.601833	0.642979	Visual
0.366235	0.561421	Visual
0.406858	0.627198	Visual
0.231493	0.335817	Visual
0.291688	0.477153	Visual
0.374902	0.553616	Visual
0.338946	0.338973	Visual
0.310748	0.378859	Visual
0.306359	0.753099	Visual
0.281326	0.414582	Visual
0.269904	0.365931	Visual
0.289526	0.427225	Visual
0.361811	0.398858	Visual
0.54028	0.469746	Visual
0.483533	0.326209	Visual
0.308543	0.465464	Visual
0.259762	0.38714	Visual
0.320148	0.398669	Visual
0.341234	0.272821	Visual
0.655924	0.889395	Visual
0.527698	0.316303	Visual
0.25289	0.303717	Visual
0.518626	0.636822	Visual
0.298521	0.388167	Visual
0.348296	0.199258	Visual
0.364093	0.389662	Visual
0.553596	0.299924	Visual
0.309837	0.371364	Visual
0.967734	1.15617	Visual
0.802934	0.508835	Visual
0.920322	0.916501	Visual
0.363208	0.506976	Visual
0.360347	0.213473	Visual
0.548709	0.262435	Visual
0.668578	0.516513	Visual
0.375078	0.418973	Visual
0.295846	0.349479	Visual
0.395446	0.22328	Visual
0.52155	0.208922	Visual
0.284985	0.208501	Visual
0.211653	0.287546	Visual
0.242016	0.252018	Visual
0.343432	0.39322	Visual
0.362612	0.231088	Visual
0.506162	0.48158	Visual
0.490644	0.360701	Visual
0.203218	0.347027	Visual
0.328439	0.259761	Visual
0.267634	0.268053	Visual
0.287468	0.124654	Visual
0.608853	0.325404	Visual
0.684746	0.595874	Visual
0.229071	0.210775	Visual
0.694959	0.493542	Visual
0.501209	0.389008	Visual
0.325404	0.336538	Visual
0.672475	0.562401	Visual
0.254853	0.253994	Visual
0.759296	0.445458	Visual
0.746093	0.45055	Visual
0.239617	0.159044	Visual
0.335952	0.309023	Visual
0.338693	0.224975	Visual
0.615504	0.495684	Visual
0.612504	0.186122	Visual
0.378943	0.317994	Visual
0.325437	0.392096	Visual
0.526364	0.258727	Visual
0.412	0.19172	Visual
0.217493	0.225145	Visual
0.347035	0.543945	Visual
0.280706	0.56633	Visual
0.579557	0.564254	Visual
0.457042	0.670132	Visual
0.56591	0.887441	Visual
0.508436	0.965715	Visual
0.0773842	0.268573	Visual
0.849341	1.2104	Visual
0.439087	0.817749	Visual
0.325046	0.460306	Visual
0.38333	0.524351	Visual
0.411299	0.750254	Visual
0.199121	0.299132	Visual
0.810425	1.00495	Visual
0.327748	0.588794	Visual
0.364093	0.389662	Visual
0.40581	0.627665	Visual
0.593794	1.05209	Visual
0.288172	0.519954	Visual
0.391475	0.768031	Visual
0.385968	0.615024	Visual
0.856413	1.57923	Visual
0.461742	0.64679	Visual
0.46744	0.630356	Visual
0.450919	0.677644	Visual
0.628919	1.08125	Visual
0.570303	1.40219	Visual
0.49329	0.851446	Visual
0.49908	0.835537	Visual
0.519506	0.905732	Visual
0.211347	0.608825	Visual
0.208358	0.624401	Visual
0.448557	0.541062	Visual
0.496918	0.562728	Visual
0.398999	0.846821	Visual
0.539575	0.778054	Visual
0.0487134	0.378024	Visual
0.358634	0.7858	Visual
0.587244	0.91735	Visual
0.505229	0.633759	Visual
0.407395	0.561965	Visual
0.299641	0.582655	Visual
0.330624	0.739912	Visual
0.28988	0.699191	Visual
0.377909	0.902401	Visual
0.845974	0.718971	Visual
0.267131	0.701097	Visual
0.573017	0.817306	Visual
0.382008	0.834479	Visual
0.330405	0.572365	Visual
0.397362	0.619179	Visual
0.779172	0.730757	Visual
0.397815	0.605171	Visual
0.403933	0.753506	Visual
0.430764	0.621496	Visual
0.592214	0.73393	Visual
0.56049	0.802545	Visual
0.457775	0.589018	Visual
0.474526	0.575783	Visual
0.471018	0.756635	Visual
0.255255	0.672588	Visual
0.198843	0.701606	Visual
0.587335	0.743389	Visual
0.49628	0.68186	Visual
0.784408	0.857346	Visual
0.545493	0.647626	Visual
0.100072	0.587116	Visual
0.490685	0.569837	Visual
0.718972	0.95075	Visual
0.476545	0.586445	Visual
0.810608	1.05333	Visual
0.50382	0.537868	Visual
0.256789	0.240118	Visual
0.515205	0.417826	Visual
0.833945	0.792625	Visual
0.553596	0.299924	Visual
0.40581	0.627665	Visual
0.639068	0.711208	Visual
0.449421	0.282566	Visual
0.929597	1.15863	Visual
0.592206	0.572255	Visual
0.541629	0.599039	Visual
0.784133	0.590587	Visual
0.716074	0.6841	Visual
0.45394	0.552537	Visual
0.601466	0.642148	Visual
0.463938	0.603919	Visual
0.540476	0.548661	Visual
0.492626	0.520477	Visual
0.417673	0.577994	Visual
0.211147	0.587787	Visual
0.195496	0.437278	Visual
0.476951	0.599605	Visual
0.609178	0.508835	Visual
0.465748	0.642267	Visual
0.766827	0.695645	Visual
0.0659426	0.474846	Visual
0.603357	0.827263	Visual
0.434058	0.645478	Visual
0.512161	0.539783	Visual
0.713599	0.656027	Visual
0.44782	0.671236	Visual
0.507462	0.692241	Visual
0.394508	0.538293	Visual
1.08322	0.859064	Visual
0.364171	0.822491	Visual
0.412467	0.605058	Visual
0.536377	0.547695	Visual
0.936852	0.848821	Visual
0.508641	0.425109	Visual
0.551362	0.311239	Visual
0.470502	0.409161	Visual
0.671024	0.674804	Visual
0.393579	0.622077	Visual
0.606618	0.628483	Visual
0.586859	0.690606	Visual
0.432044	0.462585	Visual
0.505993	0.4837	Visual
0.537368	0.432531	Visual
0.338739	0.417158	Visual
0.251684	0.506667	Visual
0.165967	0.600738	Visual
0.538301	0.613988	Visual
0.412248	0.626148	Visual
0.661992	0.897929	Visual
0.600162	1.06279	Visual
0.0699685	0.259158	Visual
0.625052	1.03565	Visual
0.687663	0.915993	Visual
0.312611	0.39219	Visual
0.481514	0.49824	Visual
0.717388	1.28239	Visual
0.167854	0.268486	Visual
1.00472	1.33816	Visual
0.66486	0.834479	Visual
0.309837	0.371364	Visual
0.593794	1.05209	Visual
0.639068	0.711208	Visual
0.241237	0.410395	Visual
0.41427	0.732474	Visual
0.318965	0.752014	Visual
0.79805	1.24558	Visual
0.860762	1.22017	Visual
0.443023	0.727729	Visual
0.306977	0.734857	Visual
0.744161	1.19553	Visual
0.549263	1.1116	Visual
0.524226	1.25132	Visual
0.361263	0.877588	Visual
0.43214	1.06959	Visual
0.175595	0.609626	Visual
0.192311	0.46308	Visual
0.463978	0.66573	Visual
0.538157	0.675791	Visual
0.381953	0.865185	Visual
0.6659	0.787359	Visual
0.0464801	0.323705	Visual
0.52616	0.69413	Visual
0.495264	1.01391	Visual
0.566247	0.813331	Visual
0.464894	0.499879	Visual
0.265784	0.538081	Visual
0.608727	0.983825	Visual
0.26247	0.461494	Visual
0.671857	0.936809	Visual
0.434756	0.854856	Visual
0.236304	0.516929	Visual
0.905538	1.18693	Visual
0.427212	0.721445	Visual
0.288178	0.487241	Visual
0.891955	1.07842	Visual
0.624007	0.883224	Visual
0.643273	1.00942	Visual
0.27663	0.792911	Visual
0.351829	0.778615	Visual
0.748689	1.07626	Visual
0.547244	0.838722	Visual
0.342162	0.761969	Visual
0.47422	0.980089	Visual
0.429936	0.861255	Visual
0.291152	0.473744	Visual
0.318767	0.616061	Visual
0.340945	0.459911	Visual
0.460225	0.604602	Visual
0.381105	0.49395	Visual
0.275921	0.62475	Visual
0.358052	0.487849	Visual
0.299199	0.635761	Visual
0.286404	0.350752	Visual
0.445681	0.748094	Visual
0.37851	0.326746	Visual
0.239636	0.390972	Visual
0.488478	0.991551	Visual
0.234727	0.462585	Visual
0.288657	0.231258	Visual
0.967734	1.15617	Visual
0.288172	0.519954	Visual
0.449421	0.282566	Visual
0.241237	0.410395	Visual
0.604936	0.485924	Visual
0.750781	0.714692	Visual
0.298335	0.63883	Visual
0.276589	0.189463	Visual
0.440234	0.278644	Visual
0.606637	0.606654	Visual
0.286473	0.537655	Visual
0.301184	0.572585	Visual
0.301938	0.24251	Visual
0.429679	0.313281	Visual
0.255642	0.373673	Visual
0.241514	0.362442	Visual
0.269194	0.382295	Visual
0.316757	0.429441	Visual
0.305806	0.403007	Visual
0.455118	0.60426	Visual
0.415879	0.444091	Visual
0.270013	0.499879	Visual
0.313077	0.344851	Visual
0.230287	0.498445	Visual
0.260138	0.247044	Visual
0.445665	0.403385	Visual
0.538391	0.635054	Visual
0.226053	0.224043	Visual
0.601964	0.734592	Visual
0.41028	0.452023	Visual
0.266789	0.430695	Visual
0.740937	0.732474	Visual
0.212349	0.277513	Visual
0.605248	0.449177	Visual
0.613469	0.521	Visual
0.201618	0.241912	Visual
0.261313	0.432918	Visual
0.26192	0.305572	Visual
0.579754	0.570606	Visual
0.494727	0.245161	Visual
0.316574	0.359694	Visual
0.310353	0.554912	Visual
0.457306	0.366574	Visual
0.333911	0.296228	Visual
0.204661	0.37118	Visual
0.282295	0.625799	Visual
0.256307	0.63188	Visual
0.46871	0.553076	Visual
0.582376	0.695014	Visual
0.689793	0.658443	Visual
0.377902	0.703135	Visual
0.170083	0.429248	Visual
0.401067	0.677273	Visual
0.455187	0.720924	Visual
0.57095	0.67851	Visual
0.725036	0.912612	Visual
0.318044	0.520895	Visual
0.38425	0.287896	Visual
0.388395	0.545443	Visual
0.459002	0.707354	Visual
0.802934	0.508835	Visual
0.391475	0.768031	Visual
0.929597	1.15863	Visual
0.41427	0.732474	Visual
0.604936	0.485924	Visual
1.00478	0.673572	Visual
0.484553	0.759639	Visual
0.518436	0.533307	Visual
0.862714	0.609512	Visual
0.796933	0.701479	Visual
0.566309	0.713013	Visual
0.387316	0.640962	Visual
0.571316	0.520791	Visual
0.663819	0.531299	Visual
0.391826	0.553616	Visual
0.246599	0.511112	Visual
0.237118	0.430695	Visual
0.447074	0.511112	Visual
0.461206	0.450256	Visual
0.571025	0.646551	Visual
0.624243	0.753642	Visual
0.0974039	0.536487	Visual
0.424451	0.922462	Visual
0.356898	0.582099	Visual
0.360116	0.485621	Visual
0.703104	0.729176	Visual
0.597555	0.680245	Visual
0.304065	0.665486	Visual
0.558248	0.640843	Visual
0.655253	0.906066	Visual
0.379805	0.624517	Visual
0.519635	0.643692	Visual
0.348873	0.58121	Visual
1.25398	1.05188	Visual
0.743028	0.530771	Visual
0.342221	0.372657	Visual
0.435869	0.437083	Visual
0.477182	0.606083	Visual
0.636432	0.727072	Visual
0.838848	0.606083	Visual
0.51113	0.647148	Visual
0.412597	0.566002	Visual
0.625414	0.487444	Visual
0.570128	0.447218	Visual
0.347484	0.500187	Visual
0.275821	0.384064	Visual
0.292386	0.602895	Visual
0.351389	0.504811	Visual
0.534251	0.665242	Visual
0.517022	0.657234	Visual
0.260952	0.704283	Visual
0.224672	0.395191	Visual
0.328624	0.682855	Visual
0.341082	0.53957	Visual
0.511996	0.635054	Visual
0.501637	0.518076	Visual
0.22013	0.700461	Visual
0.43489	0.389475	Visual
0.328238	0.697796	Visual
0.309588	0.477253	Visual
0.920322	0.916501	Visual
0.385968	0.615024	Visual
0.592206	0.572255	Visual
0.318965	0.752014	Visual
0.750781	0.714692	Visual
1.00478	0.673572	Visual
0.402542	0.62977	Visual
0.402678	0.597681	Visual
0.676082	0.682855	Visual
0.836205	0.95684	Visual
0.415924	0.698811	Visual
0.343842	0.573576	Visual
0.44277	0.62475	Visual
0.632982	0.63423	Visual
0.313106	0.645478	Visual
0.241507	0.415344	Visual
0.273553	0.355216	Visual
0.351319	0.508939	Visual
0.351255	0.427803	Visual
0.511996	0.575231	Visual
0.499754	0.501418	Visual
0.177537	0.293241	Visual
0.286042	0.427706	Visual
0.2836	0.567973	Visual
0.283902	0.382854	Visual
0.564985	0.424628	Visual
0.570627	0.524876	Visual
0.223773	0.547266	Visual
0.603804	0.487038	Visual
0.448681	0.636114	Visual
0.347562	0.514848	Visual
0.561608	0.568849	Visual
0.270434	0.61583	Visual
0.865138	0.690104	Visual
0.812551	0.725367	Visual
0.244078	0.470345	Visual
0.366841	0.536487	Visual
0.369475	0.591148	Visual
0.673559	0.843907	Visual
0.716951	0.605855	Visual
0.398206	0.545872	Visual
0.345711	0.474645	Visual
0.599981	0.614563	Visual
0.464079	0.516929	Visual
0.243519	0.375615	Visual
0.383341	0.579989	Visual
0.290625	0.611345	Visual
0.609378	0.582544	Visual
0.572468	0.636232	Visual
0.675819	0.885492	Visual
0.5658	0.992499	Visual
0.0908299	0.268313	Visual
0.734277	1.08169	Visual
0.516594	0.78665	Visual
0.319625	0.514328	Visual
0.45569	0.461296	Visual
0.465204	0.852064	Visual
0.218061	0.349207	Visual
0.886907	1.11504	Visual
0.424299	0.627782	Visual
0.363208	0.506976	Visual
0.856413	1.57923	Visual
0.541629	0.599039	Visual
0.79805	1.24558	Visual
0.298335	0.63883	Visual
0.484553	0.759639	Visual
0.402542	0.62977	Visual
0.643973	0.736583	Visual
0.511237	0.592271	Visual
0.445862	0.657718	Visual
0.911836	1.14231	Visual
0.90657	1.51463	Visual
0.640137	0.930549	Visual
0.497884	0.760461	Visual
0.654567	0.878712	Visual
0.236376	0.596439	Visual
0.254163	0.558378	Visual
0.572387	0.604602	Visual
0.598888	0.539038	Visual
0.536228	0.971574	Visual
0.661852	0.745402	Visual
0.0467977	0.460207	Visual
0.43646	0.665608	Visual
0.600445	0.934194	Visual
0.548805	0.658564	Visual
0.45846	0.535108	Visual
0.337734	0.634583	Visual
0.419787	0.757453	Visual
0.31662	0.693878	Visual
0.526694	0.960629	Visual
0.590095	0.758545	Visual
0.304793	0.67308	Visual
0.74484	0.897434	Visual
0.48315	0.73778	Visual
0.368596	0.552645	Visual
0.55741	0.687597	Visual
0.862824	0.768446	Visual
0.548526	0.689476	Visual
0.390735	0.721184	Visual
0.425899	0.577773	Visual
0.795989	0.855633	Visual
0.773982	0.869771	Visual
0.445459	0.588346	Visual
0.555347	0.640962	Visual
0.5806	0.780018	Visual
0.146974	0.352664	Visual
0.117515	0.497831	Visual
0.450286	0.378859	Visual
0.41881	0.309289	Visual
0.661612	0.512978	Visual
0.432218	0.597003	Visual
0.0496388	0.0884415	Visual
0.426662	0.575341	Visual
0.519747	0.655184	Visual
0.39609	0.197162	Visual
0.523407	0.333657	Visual
0.378694	1.02899	Visual
0.18471	0.0412264	Visual
0.610275	0.868028	Visual
0.549414	1.04443	Visual
0.360347	0.213473	Visual
0.461742	0.64679	Visual
0.784133	0.590587	Visual
0.860762	1.22017	Visual
0.276589	0.189463	Visual
0.518436	0.533307	Visual
0.402678	0.597681	Visual
0.643973	0.736583	Visual
0.838009	0.876306	Visual
0.413062	0.670132	Visual
0.724896	0.736583	Visual
0.469443	0.66439	Visual
0.81001	1.34659	Visual
0.466844	0.746343	Visual
0.403306	0.807773	Visual
0.132321	0.439415	Visual
0.142013	0.234831	Visual
0.362163	0.48158	Visual
0.443394	0.471543	Visual
0.377192	0.563164	Visual
0.615998	0.498547	Visual
0.0533238	0.134986	Visual
0.382649	0.473744	Visual
0.352272	0.625565	Visual
0.428938	0.757862	Visual
0.526727	0.318083	Visual
0.344953	0.443408	Visual
0.376032	0.958281	Visual
0.272881	0.282653	Visual
0.655125	0.774559	Visual
0.345945	0.68186	Visual
0.234931	0.349116	Visual
0.586942	0.884519	Visual
0.512319	0.537762	Visual
0.332881	0.373951	Visual
0.657196	0.885816	Visual
0.526378	0.852529	Visual
1.00573	1.02399	Visual
0.320533	0.561965	Visual
0.604917	0.78044	Visual
0.749649	0.849438	Visual
0.458206	0.465762	Visual
0.44617	0.713142	Visual
0.699586	1.21907	Visual
0.361567	0.618948	Visual
0.193341	0.368967	Visual
0.148156	0.631293	Visual
0.452111	0.459515	Visual
0.492237	0.416967	Visual
0.676697	0.543517	Visual
0.358856	0.562837	Visual
0.0836083	0.289033	Visual
0.386357	0.580877	Visual
0.414964	0.614908	Visual
0.554828	0.270392	Visual
0.589438	0.528662	Visual
0.26201	0.569288	Visual
0.278198	0.0641906	Visual
0.447408	0.489067	Visual
0.374998	0.590587	Visual
0.548709	0.262435	Visual
0.46744	0.630356	Visual
0.716074	0.6841	Visual
0.443023	0.727729	Visual
0.440234	0.278644	Visual
0.862714	0.609512	Visual
0.676082	0.682855	Visual
0.511237	0.592271	Visual
0.838009	0.876306	Visual
0.808847	0.850673	Visual
0.645711	0.726809	Visual
0.456155	0.689226	Visual
0.902055	0.803994	Visual
0.878467	1.04918	Visual
0.503605	0.881771	Visual
0.167418	0.49395	Visual
0.144986	0.480271	Visual
0.363911	0.493032	Visual
0.424768	0.587563	Visual
0.48753	0.582099	Visual
0.599896	0.608825	Visual
0.0634717	0.239264	Visual
0.344077	0.691109	Visual
0.359006	0.570606	Visual
0.393104	0.590699	Visual
0.62799	0.579767	Visual
0.518562	0.631762	Visual
0.252734	0.715598	Visual
0.424651	0.510077	Visual
0.508487	0.787926	Visual
0.407186	0.614103	Visual
0.386516	0.584772	Visual
0.40339	0.69413	Visual
0.791327	0.792054	Visual
0.560918	0.640962	Visual
0.36819	0.407359	Visual
0.480735	0.68273	Visual
0.738347	0.868345	Visual
0.599347	0.826963	Visual
1.24539	1.42279	Visual
0.679203	0.750119	Visual
0.489262	0.459416	Visual
0.785867	1.11458	Visual
0.926836	0.76142	Visual
0.419364	0.511112	Visual
0.223605	0.435629	Visual
0.274579	0.551028	Visual
0.324498	0.531299	Visual
0.504171	0.41068	Visual
0.461106	0.598247	Visual
0.257069	0.696278	Visual
0.185587	0.285884	Visual
0.300859	0.682357	Visual
0.305522	0.614218	Visual
0.475423	0.424148	Visual
0.436979	0.505636	Visual
0.206953	0.632584	Visual
0.365601	0.252791	Visual
0.342006	0.648223	Visual
0.233434	0.477354	Visual
0.668578	0.516513	Visual
0.450919	0.677644	Visual
0.45394	0.552537	Visual
0.306977	0.734857	Visual
0.606637	0.606654	Visual
0.796933	0.701479	Visual
0.836205	0.95684	Visual
0.445862	0.657718	Visual
0.413062	0.670132	Visual
0.808847	0.850673	Visual
0.474689	0.861725	Visual
0.431956	0.728781	Visual
0.502941	0.713787	Visual
0.907778	0.988903	Visual
0.400773	0.778755	Visual
0.185562	0.648701	Visual
0.274471	0.633407	Visual
0.30845	0.640488	Visual
0.306468	0.694635	Visual
0.519773	0.668051	Visual
0.470784	0.850364	Visual
0.141703	0.324688	Visual
0.255872	0.729044	Visual
0.281228	0.672342	Visual
0.290497	0.458032	Visual
0.508222	0.535744	Visual
0.482451	0.576888	Visual
0.211834	0.617792	Visual
0.506735	0.627198	Visual
0.342683	0.713917	Visual
0.388346	0.752556	Visual
0.48315	0.739645	Visual
0.284281	0.723011	Visual
0.715075	0.818784	Visual
0.601408	0.693122	Visual
0.246464	0.458922	Visual
0.414488	0.781847	Visual
0.373336	0.688724	Visual
0.911191	0.970472	Visual
0.827947	0.83297	Visual
0.462993	0.69136	Visual
0.452224	0.759776	Visual
0.799844	0.881771	Visual
0.543925	0.619179	Visual
0.371264	0.671605	Visual
0.336893	0.483498	Visual
0.211755	0.548339	Visual
0.629971	0.534578	Visual
0.581716	0.693752	Visual
0.810109	0.92572	Visual
0.502694	0.930203	Visual
0.104288	0.377004	Visual
0.6618	0.996689	Visual
0.53814	0.843448	Visual
0.3743	0.378209	Visual
0.572233	0.486431	Visual
0.371392	0.761832	Visual
0.200164	0.344036	Visual
0.713028	0.82891	Visual
0.403616	0.50224	Visual
0.375078	0.418973	Visual
0.628919	1.08125	Visual
0.601466	0.642148	Visual
0.744161	1.19553	Visual
0.286473	0.537655	Visual
0.566309	0.713013	Visual
0.415924	0.698811	Visual
0.911836	1.14231	Visual
0.724896	0.736583	Visual
0.645711	0.726809	Visual
0.474689	0.861725	Visual
0.952278	1.43695	Visual
0.935486	0.8712	Visual
0.590541	0.99193	Visual
0.770931	1.10955	Visual
0.229905	0.694888	Visual
0.156741	0.589242	Visual
0.54905	0.716375	Visual
0.576083	0.663781	Visual
0.533591	0.986641	Visual
0.741939	0.932282	Visual
0.0485751	0.376819	Visual
0.501534	0.755817	Visual
0.529414	0.919731	Visual
0.522637	0.505223	Visual
0.535618	0.716505	Visual
0.32987	0.696657	Visual
0.365048	0.599945	Visual
0.306273	0.678015	Visual
0.507122	0.845286	Visual
0.54117	0.852994	Visual
0.258006	0.749849	Visual
0.691041	0.819672	Visual
0.546844	1.0385	Visual
0.336088	0.570825	Visual
0.501268	0.605399	Visual
0.773823	0.839786	Visual
0.598567	0.812451	Visual
0.398384	1.02719	Visual
0.529354	0.908241	Visual
1.0112	1.15814	Visual
0.875241	1.20772	Visual
0.511356	0.892993	Visual
0.696383	0.752285	Visual
0.761883	1.13041	Visual
0.378379	0.539783	Visual
0.278803	0.621032	Visual
0.556034	0.568411	Visual
0.48274	0.660623	Visual
0.562683	1.01549	Visual
0.440587	0.888743	Visual
0.141797	0.361525	Visual
0.602198	1.01039	Visual
0.456076	0.869137	Visual
0.262814	0.334377	Visual
0.382308	0.515368	Visual
0.38518	0.765683	Visual
0.173397	0.388634	Visual
0.61335	0.835689	Visual
0.368417	0.567096	Visual
0.295846	0.349479	Visual
0.570303	1.40219	Visual
0.463938	0.603919	Visual
0.549263	1.1116	Visual
0.301184	0.572585	Visual
0.387316	0.640962	Visual
0.343842	0.573576	Visual
0.90657	1.51463	Visual
0.469443	0.66439	Visual
0.456155	0.689226	Visual
0.431956	0.728781	Visual
0.952278	1.43695	Visual
0.599256	0.91718	Visual
0.459673	0.981768	Visual
0.741896	1.22181	Visual
0.233414	0.691737	Visual
0.23279	0.674311	Visual
0.47977	0.611116	Visual
0.49078	0.622541	Visual
0.448748	0.91735	Visual
0.558777	0.778895	Visual
0.0744379	0.400082	Visual
0.408211	0.737381	Visual
0.53523	0.981021	Visual
0.490096	0.640251	Visual
0.40631	0.624983	Visual
0.263329	0.667317	Visual
0.381086	0.659532	Visual
0.253659	0.733532	Visual
0.447453	0.853149	Visual
0.483813	0.788494	Visual
0.250381	0.789916	Visual
0.577432	0.770524	Visual
0.387006	0.81834	Visual
0.276085	0.600738	Visual
0.420918	0.573136	Visual
0.665117	0.719621	Visual
0.432213	0.663903	Visual
0.378517	0.800089	Visual
0.377486	0.742452	Visual
0.691387	0.853769	Visual
0.798797	0.975818	Visual
0.410617	0.741248	Visual
0.496435	0.660138	Visual
0.707808	0.916162	Visual
0.238719	0.460702	Visual
0.160515	0.501521	Visual
0.468904	0.515992	Visual
0.463053	0.398669	Visual
0.721234	0.67505	Visual
0.369556	0.733135	Visual
0.0534479	0.0864914	Visual
0.480012	0.719491	Visual
0.384235	0.710307	Visual
0.438297	0.202951	Visual
0.522047	0.409351	Visual
0.215082	1.03585	Visual
0.201112	0.0633	Visual
0.506323	1.08016	Visual
0.272557	0.770108	Visual
0.395446	0.22328	Visual
0.49329	0.851446	Visual
0.540476	0.548661	Visual
0.524226	1.25132	Visual
0.301938	0.24251	Visual
0.571316	0.520791	Visual
0.44277	0.62475	Visual
0.640137	0.930549	Visual
0.81001	1.34659	Visual
0.902055	0.803994	Visual
0.502941	0.713787	Visual
0.935486	0.8712	Visual
0.599256	0.91718	Visual
0.758544	0.953788	Visual
0.676964	0.968638	Visual
0.18202	0.51329	Visual
0.101154	0.375523	Visual
0.390116	0.503473	Visual
0.447627	0.536912	Visual
0.432385	0.66439	Visual
0.570035	0.59836	Visual
-0.00659423	0.178705	Visual
0.372613	0.569727	Visual
0.386657	0.834479	Visual
0.399433	0.807773	Visual
0.523396	0.395472	Visual
0.376023	0.49059	Visual
0.202253	0.947903	Visual
0.305653	0.396224	Visual
0.39943	0.73645	Visual
0.421548	0.751337	Visual
0.241923	0.474044	Visual
0.459845	0.984575	Visual
0.572789	0.608939	Visual
0.352721	0.555886	Visual
0.376115	0.916332	Visual
0.566422	0.860942	Visual
0.663121	0.864712	Visual
0.417339	0.665486	Visual
0.710637	0.74205	Visual
0.800143	0.855322	Visual
0.570942	0.582433	Visual
0.595184	0.742853	Visual
0.93767	1.08936	Visual
0.55525	0.704794	Visual
0.203831	0.412867	Visual
0.178998	0.49344	Visual
0.380895	0.551028	Visual
0.497824	0.431661	Visual
0.542532	0.698303	Visual
0.353931	0.690732	Visual
0.132739	0.193058	Visual
0.393793	0.697796	Visual
0.362673	0.682481	Visual
0.483003	0.169895	Visual
0.457631	0.452023	Visual
0.261719	0.615715	Visual
0.275528	0.111408	Visual
0.415427	0.673695	Visual
0.292163	0.471543	Visual
0.52155	0.208922	Visual
0.49908	0.835537	Visual
0.492626	0.520477	Visual
0.361263	0.877588	Visual
0.429679	0.313281	Visual
0.663819	0.531299	Visual
0.632982	0.63423	Visual
0.497884	0.760461	Visual
0.466844	0.746343	Visual
0.878467	1.04918	Visual
0.907778	0.988903	Visual
0.590541	0.99193	Visual
0.459673	0.981768	Visual
0.758544	0.953788	Visual
0.59437	1.39144	Visual
0.137709	0.542663	Visual
0.158942	0.563927	Visual
0.342873	0.514121	Visual
0.402706	0.667562	Visual
0.472698	0.613068	Visual
0.511852	0.699445	Visual
0.0725771	0.204043	Visual
0.299746	0.698303	Visual
0.353205	0.754049	Visual
0.38074	0.629185	Visual
0.4937	0.479365	Visual
0.452082	0.49548	Visual
0.257711	0.614908	Visual
0.436825	0.546408	Visual
0.369314	0.65929	Visual
0.436277	0.703135	Visual
0.370513	0.603578	Visual
0.341857	0.869454	Visual
0.656131	0.730757	Visual
0.518792	0.566877	Visual
0.279973	0.537655	Visual
0.51529	0.787926	Visual
0.461349	0.7858	Visual
0.69316	0.836294	Visual
0.84485	1.04423	Visual
0.581452	0.791769	Visual
0.504107	0.755409	Visual
0.94601	0.969188	Visual
0.770029	0.73645	Visual
0.472597	0.82981	Visual
0.310559	0.422037	Visual
0.232463	0.607567	Visual
0.505871	0.537974	Visual
0.404306	0.543197	Visual
0.539334	0.861725	Visual
0.456536	0.76997	Visual
0.0648414	0.345757	Visual
0.608623	0.875506	Visual
0.41132	0.796061	Visual
0.268567	0.146829	Visual
0.400872	0.45222	Visual
0.37539	0.82383	Visual
0.127213	0.207154	Visual
0.49434	0.736982	Visual
0.349494	0.595649	Visual
0.284985	0.208501	Visual
0.519506	0.905732	Visual
0.417673	0.577994	Visual
0.43214	1.06959	Visual
0.255642	0.373673	Visual
0.391826	0.553616	Visual
0.313106	0.645478	Visual
0.654567	0.878712	Visual
0.403306	0.807773	Visual
0.503605	0.881771	Visual
0.400773	0.778755	Visual
0.770931	1.10955	Visual
0.741896	1.22181	Visual
0.676964	0.968638	Visual
0.59437	1.39144	Visual
0.19762	0.625682	Visual
0.128531	0.611689	Visual
0.416382	0.64906	Visual
0.46966	0.805445	Visual
0.384448	0.746747	Visual
0.482396	0.748769	Visual
-0.023278	0.305307	Visual
0.390579	0.686097	Visual
0.550158	0.934194	Visual
0.467527	0.723796	Visual
0.362577	0.530349	Visual
0.267543	0.535956	Visual
0.305049	0.697923	Visual
0.238142	0.593621	Visual
0.379162	0.775536	Visual
0.472578	0.842684	Visual
0.216567	0.646074	Visual
0.45722	0.902567	Visual
0.416665	0.747959	Visual
0.240772	0.672957	Visual
0.302977	0.638239	Visual
0.565086	0.770108	Visual
0.361139	0.915993	Visual
0.361755	0.913287	Visual
0.439353	1.04505	Visual
0.632816	0.862353	Visual
0.642032	0.837507	Visual
0.530822	0.984575	Visual
0.628201	0.888255	Visual
0.772279	0.970472	Visual
0.476865	0.813919	Visual
0.363073	0.580655	Visual
0.365428	0.922804	Visual
0.357259	0.502548	Visual
0.324287	0.755954	Visual
0.228647	0.714692	Visual
0.211054	0.617792	Visual
0.301214	0.717023	Visual
0.200416	0.774978	Visual
0.163628	0.354031	Visual
0.186282	0.607682	Visual
0.163358	0.569947	Visual
0.153049	0.331949	Visual
0.182587	0.564254	Visual
0.191456	0.408971	Visual
0.211653	0.287546	Visual
0.211347	0.608825	Visual
0.211147	0.587787	Visual
0.175595	0.609626	Visual
0.241514	0.362442	Visual
0.246599	0.511112	Visual
0.241507	0.415344	Visual
0.236376	0.596439	Visual
0.132321	0.439415	Visual
0.167418	0.49395	Visual
0.185562	0.648701	Visual
0.229905	0.694888	Visual
0.233414	0.691737	Visual
0.18202	0.51329	Visual
0.137709	0.542663	Visual
0.19762	0.625682	Visual
0.547927	1.42747	Visual
0.558838	1.36453	Visual
0.360599	0.93996	Visual
0.420878	0.918199	Visual
0.329465	0.808648	Visual
0.1877	0.805881	Visual
0.260685	0.771635	Visual
0.364591	0.944185	Visual
0.301372	0.578105	Visual
0.206182	0.657597	Visual
0.215801	0.758545	Visual
0.230206	0.670868	Visual
0.233369	0.783962	Visual
0.199698	0.579324	Visual
0.287894	0.902235	Visual
0.239211	0.966627	Visual
0.260846	0.469048	Visual
0.266441	0.5801	Visual
0.232587	0.577884	Visual
0.154915	0.342678	Visual
0.287077	0.488153	Visual
0.121503	0.511008	Visual
0.255406	0.676531	Visual
0.199121	0.527293	Visual
0.232511	0.559029	Visual
0.27957	0.682979	Visual
0.172048	0.505636	Visual
0.174846	0.448393	Visual
0.213704	0.565237	Visual
0.346885	0.661957	Visual
0.489697	0.621032	Visual
0.19158	0.732474	Visual
0.326197	0.520268	Visual
0.226753	0.653138	Visual
0.188124	0.598247	Visual
0.303382	0.593396	Visual
0.213619	0.684848	Visual
0.186529	0.640843	Visual
0.136918	0.299484	Visual
0.135399	0.462287	Visual
0.175658	0.407928	Visual
0.211075	0.3046	Visual
0.235137	0.444481	Visual
0.149492	0.223365	Visual
0.242016	0.252018	Visual
0.208358	0.624401	Visual
0.195496	0.437278	Visual
0.192311	0.46308	Visual
0.269194	0.382295	Visual
0.237118	0.430695	Visual
0.273553	0.355216	Visual
0.254163	0.558378	Visual
0.142013	0.234831	Visual
0.144986	0.480271	Visual
0.274471	0.633407	Visual
0.156741	0.589242	Visual
0.23279	0.674311	Visual
0.101154	0.375523	Visual
0.158942	0.563927	Visual
0.128531	0.611689	Visual
0.547927	1.42747	Visual
0.338485	0.91939	Visual
0.245407	0.937158	Visual
0.408594	0.824873	Visual
0.273585	0.779738	Visual
0.305345	0.717412	Visual
0.171336	0.79836	Visual
0.354121	0.880964	Visual
0.290202	0.534684	Visual
0.170135	0.536169	Visual
0.198512	0.599265	Visual
0.218464	0.571925	Visual
0.264853	0.802979	Visual
0.222999	0.526557	Visual
0.246443	0.709022	Visual
0.273411	0.936984	Visual
0.247299	0.46825	Visual
0.229646	0.497524	Visual
0.240419	0.677273	Visual
0.186242	0.243023	Visual
0.264697	0.430599	Visual
0.144267	0.418304	Visual
0.328081	0.66952	Visual
0.180605	0.493542	Visual
0.195094	0.462188	Visual
0.258009	0.666462	Visual
0.208519	0.572255	Visual
0.104238	0.32809	Visual
0.186231	0.533731	Visual
0.538965	0.753099	Visual
0.335695	0.608482	Visual
0.692267	0.984575	Visual
0.597916	0.486026	Visual
0.605165	0.686346	Visual
0.563208	0.820857	Visual
0.18064	0.597907	Visual
0.606991	0.770386	Visual
0.4582	0.683228	Visual
0.326328	0.483296	Visual
0.44648	0.550059	Visual
0.364671	0.598586	Visual
0.255119	0.349207	Visual
0.552522	0.572035	Visual
0.390636	0.364369	Visual
0.343432	0.39322	Visual
0.448557	0.541062	Visual
0.476951	0.599605	Visual
0.463978	0.66573	Visual
[truncated: 23,237 more rows]

## Sheet: Figure 4D
Functional_connectivity	Covariance_in_tau_change	Network
0.778746	0.566174	Visual
0.584767	1.00896	Visual
0.592801	0.553263	Visual
0.452315	0.502761	Visual
0.304379	0.618631	Visual
0.426157	0.287644	Visual
0.436241	0.568539	Visual
0.207377	0.404302	Visual
0.302738	0.299213	Visual
0.289178	0.331104	Visual
0.13248	0.450488	Visual
0.272915	0.499878	Visual
0.330106	0.630197	Visual
0.192394	0.323748	Visual
0.312895	0.382622	Visual
0.299058	0.41291	Visual
0.25624	0.254112	Visual
0.197766	0.222595	Visual
0.253382	0.431764	Visual
0.245295	0.216746	Visual
0.245592	0.27897	Visual
0.350029	0.387051	Visual
0.127901	0.1162	Visual
0.115043	0.248919	Visual
0.146226	0.394736	Visual
0.301711	0.241708	Visual
0.321772	0.318542	Visual
0.156612	0.238572	Visual
0.160998	0.354171	Visual
0.257234	0.160243	Visual
0.683615	0.55911	Visual
0.509903	0.346116	Visual
0.569078	0.485356	Visual
0.39181	0.51752	Visual
0.501995	0.53684	Visual
0.403934	0.527476	Visual
0.339361	0.364253	Visual
0.206172	0.447523	Visual
0.356493	0.449852	Visual
0.251049	0.467359	Visual
0.290876	0.185189	Visual
0.284425	0.335573	Visual
0.122929	0.241338	Visual
0.254297	0.315657	Visual
0.235779	0.053186	Visual
0.278154	0.38564	Visual
0.256481	0.361083	Visual
0.21633	0.446677	Visual
0.24417	0.123976	Visual
0.190516	0.277277	Visual
0.0874059	0.302832	Visual
0.338022	0.528841	Visual
0.101286	0.272772	Visual
0.168788	0.612903	Visual
0.106881	0.25337	Visual
0.223151	0.416205	Visual
0.35858	0.207455	Visual
0.121626	0.509668	Visual
0.121285	0.241708	Visual
0.264532	0.430095	Visual
0.778746	0.566174	Visual
0.233959	0.64089	Visual
0.496767	1.20219	Visual
0.251869	0.520452	Visual
0.0733675	0.40063	Visual
0.589245	0.716895	Visual
0.219896	1.16766	Visual
0.0353774	0.125038	Visual
0.170756	-0.00749143	Visual
0.162157	0.0593029	Visual
0.000110559	0.321818	Visual
0.28547	0.457505	Visual
0.146771	0.708256	Visual
0.0241744	0.21839	Visual
0.254134	0.260996	Visual
0.17531	0.595198	Visual
0.128276	0.164714	Visual
0.0731295	0.267716	Visual
0.320528	0.496781	Visual
0.153919	-0.0284048	Visual
0.257137	0.177809	Visual
0.220829	0.743383	Visual
0.0467782	0.374606	Visual
0.0536128	0.200193	Visual
0.178322	0.201644	Visual
0.177938	0.669792	Visual
0.298323	0.637056	Visual
0.0879697	0.110729	Visual
0.0557832	0.237098	Visual
0.181146	0.47448	Visual
0.549038	0.352006	Visual
0.7401	0.820672	Visual
0.297442	0.268464	Visual
0.128143	0.420542	Visual
0.385391	0.609434	Visual
0.18507	0.540518	Visual
0.376318	0.226441	Visual
0.0637721	0.405528	Visual
0.168081	0.467144	Visual
0.0876825	0.394938	Visual
0.158689	0.154172	Visual
0.213541	0.14829	Visual
0.00786578	0.254855	Visual
0.277742	0.460495	Visual
0.0471676	0.278217	Visual
0.173776	0.441195	Visual
0.319228	0.420335	Visual
0.0841062	0.440564	Visual
0.145619	0.337715	Visual
0.227375	0.247068	Visual
0.00944446	0.287455	Visual
0.215916	0.499213	Visual
0.0107869	0.219303	Visual
0.233691	0.238756	Visual
0.0884925	0.0636748	Visual
0.104564	0.4786	Visual
0.227331	0.478383	Visual
0.0638753	0.175832	Visual
0.0443291	0.235625	Visual
0.158671	0.483827	Visual
0.584767	1.00896	Visual
0.233959	0.64089	Visual
0.565812	0.739051	Visual
0.895319	0.765407	Visual
0.823227	0.868668	Visual
0.13171	0.27071	Visual
0.779958	0.795783	Visual
0.559925	0.538218	Visual
0.380969	0.464995	Visual
0.560444	0.510339	Visual
0.370649	0.638843	Visual
0.175413	0.572574	Visual
0.631428	0.713819	Visual
0.488436	0.424479	Visual
0.256431	0.57305	Visual
0.449221	0.527476	Visual
0.499637	0.417855	Visual
0.458345	0.530436	Visual
0.143302	0.610919	Visual
0.376161	0.434272	Visual
0.224758	0.458999	Visual
0.504542	0.526113	Visual
0.331442	0.369022	Visual
0.248344	0.508328	Visual
0.160895	0.664776	Visual
0.513316	0.528386	Visual
0.333783	0.550468	Visual
0.347916	0.373208	Visual
0.227146	0.508328	Visual
0.2816	0.337325	Visual
0.424245	0.564757	Visual
0.220624	0.494575	Visual
0.740504	0.815882	Visual
0.766292	0.819712	Visual
0.45354	0.681255	Visual
0.743988	0.727613	Visual
0.143546	0.3346	Visual
0.489286	0.446043	Visual
0.550175	0.670322	Visual
0.5318	0.726478	Visual
0.486901	0.272959	Visual
0.334978	0.389675	Visual
0.34077	0.399001	Visual
0.186241	0.459427	Visual
0.481999	0.209456	Visual
0.386514	0.594954	Visual
0.177582	0.504094	Visual
0.467416	0.639355	Visual
0.391992	0.17691	Visual
0.178607	0.478383	Visual
0.266561	0.486231	Visual
0.486041	0.677506	Visual
0.295179	0.31086	Visual
0.142045	0.791765	Visual
0.225299	0.430721	Visual
0.419988	0.692331	Visual
0.416448	0.464351	Visual
0.198638	0.797023	Visual
0.302845	0.327615	Visual
0.300689	0.5843	Visual
0.592801	0.553263	Visual
0.496767	1.20219	Visual
0.565812	0.739051	Visual
0.833638	1.01742	Visual
0.267409	0.454949	Visual
0.449644	0.489956	Visual
0.427969	1.05064	Visual
0.247072	0.276713	Visual
0.955782	0.264726	Visual
0.656036	0.208365	Visual
0.0826982	0.375406	Visual
0.568049	0.602534	Visual
0.399165	0.705488	Visual
0.204917	0.275962	Visual
0.709889	0.441405	Visual
0.44442	0.634001	Visual
0.536804	0.362469	Visual
0.28882	0.485574	Visual
0.522212	0.500542	Visual
0.644637	0.25597	Visual
0.631495	0.469943	Visual
0.57733	0.763028	Visual
0.40213	0.533404	Visual
0.51754	0.430095	Visual
0.523112	0.464995	Visual
0.628455	0.711033	Visual
0.460477	0.670057	Visual
0.510327	0.268838	Visual
0.491226	0.37221	Visual
0.404362	0.486012	Visual
0.439823	0.363063	Visual
0.418664	0.705764	Visual
0.520368	0.336935	Visual
0.351926	0.497223	Visual
0.934047	0.683135	Visual
0.651137	0.598614	Visual
0.423209	0.178888	Visual
0.169311	0.444776	Visual
0.33945	0.569487	Visual
0.18815	0.421784	Visual
0.629175	0.227357	Visual
0.765841	0.175113	Visual
0.0245577	0.327615	Visual
0.631638	0.465209	Visual
0.299528	0.202551	Visual
0.360886	0.464136	Visual
0.505301	0.458786	Visual
0.250217	0.474696	Visual
0.627915	0.366437	Visual
0.608721	0.540288	Visual
0.117474	0.290482	Visual
0.508555	0.528614	Visual
0.36915	0.279346	Visual
0.543072	0.45176	Visual
0.513264	0.297311	Visual
0.512942	0.497665	Visual
0.514622	0.452185	Visual
0.504237	0.310286	Visual
0.519681	0.147044	Visual
0.391904	0.618881	Visual
0.452315	0.502761	Visual
0.251869	0.520452	Visual
0.895319	0.765407	Visual
0.833638	1.01742	Visual
0.634938	0.661885	Visual
0.174862	0.329746	Visual
0.609838	0.678308	Visual
0.645254	0.58937	Visual
0.66546	0.636292	Visual
1.02767	0.407165	Visual
0.302464	0.417855	Visual
0.297223	0.683405	Visual
0.62803	0.574717	Visual
0.475251	0.269025	Visual
0.444473	0.763919	Visual
0.501669	0.709643	Visual
0.777777	0.512802	Visual
0.575646	0.808912	Visual
0.304451	0.535923	Visual
0.624166	0.68691	Visual
0.417031	0.749488	Visual
0.572367	0.659004	Visual
0.592656	0.518872	Visual
0.512262	0.598859	Visual
0.374805	0.847092	Visual
0.733913	0.788689	Visual
0.388129	0.50632	Visual
0.589705	0.373008	Visual
0.437954	0.548377	Visual
0.32299	0.471669	Visual
0.339001	0.459213	Visual
0.235672	0.61514	Visual
0.55957	0.592037	Visual
0.621442	0.751826	Visual
0.672558	0.867301	Visual
1.00272	0.804196	Visual
0.167041	0.307606	Visual
0.430697	0.535694	Visual
0.450996	0.712982	Visual
0.399507	0.601062	Visual
0.848847	0.337715	Visual
0.57735	0.288211	Visual
0.237967	0.375006	Visual
0.341248	0.582136	Visual
0.561381	0.0376484	Visual
0.359779	0.712704	Visual
0.320273	0.503872	Visual
0.480177	0.620131	Visual
0.639947	0.409829	Visual
0.390744	0.727613	Visual
0.336939	0.27897	Visual
0.572547	0.699158	Visual
0.520572	0.333822	Visual
0.355055	0.824205	Visual
0.501073	0.594711	Visual
0.66205	0.678308	Visual
0.46114	0.619381	Visual
0.443589	0.708256	Visual
0.541618	0.188256	Visual
0.412031	0.761249	Visual
0.304379	0.618631	Visual
0.0733675	0.40063	Visual
0.823227	0.868668	Visual
0.267409	0.454949	Visual
0.634938	0.661885	Visual
0.0160171	0.445621	Visual
0.713313	0.65431	Visual
0.920508	0.715775	Visual
0.179396	0.588644	Visual
0.435092	0.567829	Visual
0.814999	0.776506	Visual
0.0553763	0.590824	Visual
0.757832	0.799822	Visual
0.630409	0.52113	Visual
0.12283	0.659527	Visual
0.328207	0.663461	Visual
0.473113	0.418681	Visual
0.55504	0.7379	Visual
0.105246	0.5783	Visual
0.237829	0.468435	Visual
0.125965	0.265286	Visual
0.386397	0.586711	Visual
0.319814	0.469081	Visual
0.148871	0.629691	Visual
0.0768332	0.529069	Visual
0.421313	0.592765	Visual
0.270837	0.388665	Visual
0.280706	0.510786	Visual
0.140464	0.65822	Visual
0.169975	0.416411	Visual
0.296271	0.473614	Visual
0.122229	0.304168	Visual
0.515418	0.718859	Visual
0.84862	0.700255	Visual
0.277169	0.608692	Visual
0.650701	0.626662	Visual
0.0483219	0.59228	Visual
0.740023	0.523392	Visual
0.543434	0.592522	Visual
0.768546	0.722801	Visual
0.406565	0.300355	Visual
0.165862	0.473398	Visual
0.622763	0.472749	Visual
0.0701831	0.490175	Visual
0.582048	0.316426	Visual
0.294368	0.604746	Visual
0.127269	0.488639	Visual
0.533148	0.670587	Visual
0.258925	0.210912	Visual
0.11437	0.388262	Visual
0.42803	0.482518	Visual
0.385111	0.674572	Visual
0.238441	0.402873	Visual
0.0821136	0.613648	Visual
0.152234	0.517295	Visual
0.39943	0.533404	Visual
0.316687	0.44309	Visual
0.097994	0.746284	Visual
0.211973	0.568302	Visual
0.2511	0.811123	Visual
0.426157	0.287644	Visual
0.589245	0.716895	Visual
0.13171	0.27071	Visual
0.449644	0.489956	Visual
0.174862	0.329746	Visual
0.0160171	0.445621	Visual
0.0653578	0.548145	Visual
0.0282194	0.14651	Visual
0.25725	0.178888	Visual
0.166923	0.0489939	Visual
-0.0471232	0.259692	Visual
0.693514	0.312969	Visual
0.0584845	0.430721	Visual
0.0344612	0.227357	Visual
0.298458	0.246698	Visual
0.1066	0.464351	Visual
0.10368	0.0910171	Visual
0.0729016	0.23765	Visual
0.360471	0.418888	Visual
0.139226	0.0130669	Visual
0.263977	0.107027	Visual
0.142833	0.419921	Visual
0.0636937	0.218207	Visual
0.0817638	0.206001	Visual
0.181281	0.122915	Visual
0.0993804	0.423027	Visual
0.164951	0.295601	Visual
0.0521812	0.00522653	Visual
0.0773787	0.189339	Visual
0.0697333	0.295601	Visual
0.301545	0.0589532	Visual
0.448878	0.447734	Visual
0.182377	0.146866	Visual
0.0400609	0.171344	Visual
0.344785	0.367828	Visual
0.144699	0.330522	Visual
0.711289	0.276901	Visual
0.0331475	0.324521	Visual
0.0639152	0.173677	Visual
0.00657709	0.318735	Visual
0.150274	0.0973446	Visual
0.291703	0.246698	Visual
-0.0352741	0.285189	Visual
0.442809	0.39433	Visual
0.07725	0.216199	Visual
0.1165	0.215104	Visual
0.360793	0.284434	Visual
0.0380086	0.184649	Visual
0.136231	0.490614	Visual
0.24516	0.315081	Visual
0.0154618	0.16955	Visual
0.108324	0.181587	Visual
0.0859188	0.12787	Visual
0.214437	0.233785	Visual
0.0870705	0.32259	Visual
0.058748	0.158099	Visual
0.145028	0.371014	Visual
0.0802084	0.18988	Visual
0.0642616	0.103328	Visual
0.0791062	0.348273	Visual
0.436241	0.568539	Visual
0.219896	1.16766	Visual
0.779958	0.795783	Visual
0.427969	1.05064	Visual
0.609838	0.678308	Visual
0.713313	0.65431	Visual
0.0653578	0.548145	Visual
0.393762	0.396156	Visual
0.239948	0.239125	Visual
0.3872	0.219486	Visual
0.366493	0.589854	Visual
0.124217	0.590824	Visual
0.901989	0.904829	Visual
0.309011	0.439513	Visual
0.16631	0.525886	Visual
0.841276	1.00896	Visual
0.355325	0.452185	Visual
0.490241	0.467574	Visual
0.0827944	0.681523	Visual
0.247517	0.2011	Visual
0.162412	0.278593	Visual
0.673538	1.01913	Visual
0.248413	0.543054	Visual
0.171952	0.525659	Visual
0.145887	0.421577	Visual
0.581666	0.940313	Visual
0.470089	0.927535	Visual
0.398988	0.357722	Visual
0.235611	0.441405	Visual
0.434239	0.667677	Visual
0.405054	0.437204	Visual
0.223301	0.889859	Visual
0.622342	0.429053	Visual
0.697754	0.614145	Visual
0.416728	0.68556	Visual
0.560701	0.589128	Visual
0.0693248	0.31201	Visual
0.385178	0.623139	Visual
0.952318	0.676438	Visual
0.667045	0.569962	Visual
0.362897	0.16955	Visual
0.225963	0.245773	Visual
0.320207	0.521808	Visual
0.141475	0.576865	Visual
0.329652	0.4558	Visual
0.703816	0.694237	Visual
0.119655	0.549771	Visual
0.607459	0.649641	Visual
0.276648	0.491933	Visual
0.125805	0.279722	Visual
0.298461	0.558641	Visual
0.72372	0.684481	Visual
0.217831	0.413939	Visual
0.124269	0.313353	Visual
0.163358	0.194037	Visual
0.522062	0.64474	Visual
0.527482	0.680986	Visual
0.210654	0.331298	Visual
0.33327	0.530892	Visual
0.521767	0.774997	Visual
0.207377	0.404302	Visual
0.0353774	0.125038	Visual
0.559925	0.538218	Visual
0.247072	0.276713	Visual
0.645254	0.58937	Visual
0.920508	0.715775	Visual
0.0282194	0.14651	Visual
0.393762	0.396156	Visual
0.205752	0.84942	Visual
0.616547	0.901953	Visual
0.840467	0.93427	Visual
0.086456	0.58406	Visual
0.451641	0.502539	Visual
0.939744	0.695328	Visual
0.170365	0.978955	Visual
0.209182	0.602534	Visual
0.628976	0.874165	Visual
0.495354	0.759178	Visual
0.152301	0.696147	Visual
0.303585	0.873476	Visual
0.186815	0.647058	Visual
0.295047	0.417236	Visual
0.311032	0.629944	Visual
0.159322	0.848754	Visual
0.0900838	0.577821	Visual
0.295926	0.458359	Visual
0.171336	0.405324	Visual
0.226301	0.990303	Visual
0.118862	0.749196	Visual
0.116858	0.366834	Visual
0.171731	0.4558	Visual
0.0639131	0.266221	Visual
0.348736	0.538218	Visual
0.636608	0.569962	Visual
0.214528	0.595685	Visual
0.671105	0.656393	Visual
0.0512897	0.476864	Visual
0.807102	0.625906	Visual
0.35431	0.58647	Visual
0.551499	0.630451	Visual
0.471548	0.419301	Visual
0.199709	0.609186	Visual
0.581425	0.531577	Visual
0.107119	0.61191	Visual
0.704565	0.33713	Visual
0.163926	0.61514	Visual
0.168674	0.331298	Visual
0.463625	0.702179	Visual
0.366563	0.439723	Visual
0.150749	0.497223	Visual
0.412243	0.595198	Visual
0.236427	0.567119	Visual
0.266528	0.442879	Visual
0.0782226	0.476647	Visual
0.161623	0.718859	Visual
0.357604	0.679646	Visual
0.209886	0.451548	Visual
0.106756	0.616884	Visual
0.180523	0.581655	Visual
0.142313	0.620131	Visual
0.302738	0.299213	Visual
0.170756	-0.00749143	Visual
0.380969	0.464995	Visual
0.955782	0.264726	Visual
0.66546	0.636292	Visual
0.179396	0.588644	Visual
0.25725	0.178888	Visual
0.239948	0.239125	Visual
0.205752	0.84942	Visual
0.79984	0.911345	Visual
-0.00185876	0.540057	Visual
0.637141	0.498107	Visual
0.248595	0.180507	Visual
0.169938	0.431973	Visual
1.03356	0.718578	Visual
0.369214	0.38564	Visual
0.544591	0.65353	Visual
0.189142	0.709921	Visual
0.567609	0.582136	Visual
0.848275	0.939175	Visual
0.755007	0.655872	Visual
0.355492	0.211641	Visual
0.440752	0.480122	Visual
0.705403	0.879706	Visual
0.675999	0.830022	Visual
0.47395	0.248549	Visual
0.257572	0.16543	Visual
0.553927	0.631717	Visual
0.58794	0.532262	Visual
0.240249	0.157563	Visual
0.247795	0.148824	Visual
0.18678	0.066474	Visual
0.340455	0.464136	Visual
0.216931	0.444355	Visual
0.677206	0.384432	Visual
0.54179	0.60721	Visual
0.275533	0.15435	Visual
0.170953	0.410034	Visual
0.223802	0.268651	Visual
0.0930483	0.46285	Visual
0.76888	0.194398	Visual
1.03137	0.383829	Visual
-0.00136286	0.322204	Visual
0.633877	0.314121	Visual
0.331819	0.140108	Visual
0.253407	0.327615	Visual
0.505004	0.320083	Visual
0.15848	0.344745	Visual
0.762986	0.389675	Visual
0.71278	0.683674	Visual
0.0833409	0.314313	Visual
0.338922	0.332851	Visual
0.368212	0.42947	Visual
0.623909	0.667413	Visual
0.689432	0.809543	Visual
0.435016	0.313353	Visual
0.272181	0.356143	Visual
0.588951	0.576865	Visual
0.597363	0.307415	Visual
0.254043	0.445621	Visual
0.289178	0.331104	Visual
0.162157	0.0593029	Visual
0.560444	0.510339	Visual
0.656036	0.208365	Visual
1.02767	0.407165	Visual
0.435092	0.567829	Visual
0.166923	0.0489939	Visual
0.3872	0.219486	Visual
0.616547	0.901953	Visual
0.79984	0.911345	Visual
0.225679	0.654831	Visual
0.326868	0.558172	Visual
0.357331	0.17655	Visual
0.557562	0.520226	Visual
0.60715	0.698883	Visual
0.343487	0.377406	Visual
1.02805	0.671648	Visual
0.365472	0.616635	Visual
0.399657	0.603516	Visual
0.886444	0.99605	Visual
0.557495	0.637056	Visual
0.365567	0.227907	Visual
0.563068	0.583819	Visual
0.57562	0.790533	Visual
0.434177	0.838179	Visual
0.524662	0.293514	Visual
0.271495	0.197294	Visual
0.524782	0.698335	Visual
0.417168	0.56641	Visual
0.225796	0.18537	Visual
0.240012	0.387051	Visual
0.140316	0.0913684	Visual
0.398347	0.557704	Visual
0.480125	0.373008	Visual
0.534884	0.42947	Visual
0.798285	0.470806	Visual
0.16328	0.272772	Visual
0.45961	0.248734	Visual
0.311056	0.338494	Visual
0.280368	0.401241	Visual
1.1507	0.251514	Visual
0.67014	0.423856	Visual
0.235067	0.249475	Visual
0.350937	0.397171	Visual
0.728008	0.171344	Visual
0.224834	0.269587	Visual
0.400835	0.418681	Visual
0.282323	0.306268	Visual
0.90083	0.315657	Visual
0.4914	0.649383	Visual
0.227706	0.284622	Visual
0.341483	0.350433	Visual
0.489193	0.418475	Visual
0.402846	0.578061	Visual
0.551215	0.701079	Visual
0.511177	0.37241	Visual
0.313824	0.261368	Visual
0.452479	0.645255	Visual
0.50196	0.324134	Visual
0.280849	0.438043	Visual
0.13248	0.450488	Visual
0.000110559	0.321818	Visual
0.370649	0.638843	Visual
0.0826982	0.375406	Visual
0.302464	0.417855	Visual
0.814999	0.776506	Visual
-0.0471232	0.259692	Visual
0.366493	0.589854	Visual
0.840467	0.93427	Visual
-0.00185876	0.540057	Visual
0.225679	0.654831	Visual
-0.0342039	0.609434	Visual
0.619012	0.678308	Visual
0.803985	0.843117	Visual
-0.015273	0.649383	Visual
0.132708	0.557938	Visual
0.355647	0.487325	Visual
0.68698	0.751241	Visual
-0.0015064	0.603271	Visual
0.0589887	0.486668	Visual
-0.0265323	0.357524	Visual
0.191411	0.424064	Visual
0.215275	0.762435	Visual
-0.0503196	0.780444	Visual
-0.0760235	0.354762	Visual
0.142371	0.51101	Visual
0.084496	0.492593	Visual
0.0408389	0.722801	Visual
-0.0382691	0.618631	Visual
0.0273506	0.292566	Visual
0.139338	0.501429	Visual
0.0445017	0.248364	Visual
0.248098	0.48034	Visual
0.506401	0.499435	Visual
0.0587861	0.54861	Visual
0.347818	0.637567	Visual
-0.0171184	0.518422	Visual
0.679138	0.681523	Visual
0.306876	0.473831	Visual
0.607693	0.604992	Visual
0.159504	0.442036	Visual
0.00292055	0.486887	Visual
0.959003	0.868668	Visual
-0.0235819	0.451548	Visual
0.525804	0.620632	Visual
0.121019	0.575671	Visual
0.0329076	0.311819	Visual
0.625034	0.693419	Visual
0.096909	0.421163	Visual
-0.0355476	0.259133	Visual
0.601204	0.809859	Visual
0.196682	0.579257	Visual
0.160645	0.4847	Visual
-0.09696	0.435318	Visual
-0.0509125	0.52226	Visual
0.168977	0.562165	Visual
0.125575	0.550003	Visual
-0.0935283	0.593251	Visual
-0.0179726	0.563107	Visual
0.0461586	0.752119	Visual
0.272915	0.499878	Visual
0.28547	0.457505	Visual
0.175413	0.572574	Visual
0.568049	0.602534	Visual
0.297223	0.683405	Visual
0.0553763	0.590824	Visual
0.693514	0.312969	Visual
0.124217	0.590824	Visual
0.086456	0.58406	Visual
0.637141	0.498107	Visual
0.326868	0.558172	Visual
-0.0342039	0.609434	Visual
0.093172	0.441826	Visual
0.0648655	0.483609	Visual
0.643383	0.805451	Visual
0.1694	0.620131	Visual
0.258005	0.643455	Visual
0.0910004	0.531348	Visual
0.655833	0.767794	Visual
0.397133	0.668205	Visual
0.468531	0.571861	Visual
0.19018	0.461779	Visual
0.187393	0.531805	Visual
0.308182	0.735316	Visual
0.400721	0.538447	Visual
0.188967	0.461779	Visual
0.165014	0.439513	Visual
0.211452	0.571386	Visual
0.289055	0.663987	Visual
0.105953	0.265473	Visual
0.238438	0.351809	Visual
0.239636	0.468219	Visual
0.221996	0.3469	Visual
0.0644764	0.39433	Visual
0.471833	0.637567	Visual
0.250885	0.629944	Visual
0.580766	0.493914	Visual
0.0267308	0.37941	Visual
0.0810788	0.395547	Visual
0.0167031	0.357524	Visual
0.318378	0.194398	Visual
0.612542	0.419508	Visual
-0.0261653	0.292566	Visual
0.715824	0.596173	Visual
0.151734	0.212552	Visual
0.125577	0.396765	Visual
0.550664	0.552797	Visual
0.0230257	0.385238	Visual
0.378767	0.432182	Visual
0.451609	0.51101	Visual
0.0217952	0.257086	Visual
0.154649	0.392304	Visual
0.191741	0.335962	Visual
0.38893	0.462636	Visual
0.318839	0.500099	Visual
0.167632	0.35299	Visual
0.140587	0.408804	Visual
0.284341	0.411266	Visual
0.252899	0.347096	Visual
0.116574	0.490395	Visual
0.330106	0.630197	Visual
0.146771	0.708256	Visual
0.631428	0.713819	Visual
0.399165	0.705488	Visual
0.62803	0.574717	Visual
0.757832	0.799822	Visual
0.0584845	0.430721	Visual
0.901989	0.904829	Visual
0.451641	0.502539	Visual
0.248595	0.180507	Visual
0.357331	0.17655	Visual
0.619012	0.678308	Visual
0.093172	0.441826	Visual
0.433894	0.610176	Visual
0.171298	0.484263	Visual
0.706395	0.58937	Visual
0.403417	0.197113	Visual
0.943025	0.499213	Visual
0.0913494	0.487106	Visual
0.251719	0.183928	Visual
0.141055	0.138865	Visual
0.748564	0.665303	Visual
0.483846	0.582857	Visual
0.270379	0.485793	Visual
0.161979	0.332463	Visual
0.649784	0.618381	Visual
0.398076	0.504762	Visual
0.454421	0.42614	Visual
0.279226	0.375605	Visual
0.351358	0.493473	Visual
0.296916	0.328196	Visual
0.179909	0.469296	Visual
0.533902	0.428637	Visual
0.656619	0.726478	Visual
0.383928	0.595442	Visual
0.600567	0.502983	Visual
0.0754214	0.433644	Visual
0.444707	0.486012	Visual
0.649277	0.64474	Visual
0.718006	0.703005	Visual
0.35164	0.186271	Visual
0.241323	0.266781	Visual
0.445497	0.700804	Visual
0.164288	0.518872	Visual
0.397681	0.359895	Visual
0.584965	0.612903	Visual
0.121049	0.342985	Visual
0.899222	0.825816	Visual
0.259904	0.269774	Visual
0.138688	0.303023	Visual
0.542237	0.642941	Visual
0.763944	0.673507	Visual
0.364081	0.259133	Visual
0.141651	0.404302	Visual
0.274011	0.243185	Visual
0.663852	0.532719	Visual
0.504623	0.498549	Visual
0.263383	0.421784	Visual
0.352837	0.357722	Visual
0.430786	0.739627	Visual
0.192394	0.323748	Visual
0.0241744	0.21839	Visual
0.488436	0.424479	Visual
0.204917	0.275962	Visual
0.475251	0.269025	Visual
0.630409	0.52113	Visual
0.0344612	0.227357	Visual
0.309011	0.439513	Visual
0.939744	0.695328	Visual
0.169938	0.431973	Visual
0.557562	0.520226	Visual
0.803985	0.843117	Visual
0.0648655	0.483609	Visual
0.433894	0.610176	Visual
0.15634	0.688532	Visual
0.125262	0.328196	Visual
0.8812	0.562165	Visual
0.649068	0.614891	Visual
0.133975	0.54861	Visual
0.322237	0.511458	Visual
0.147391	0.431973	Visual
0.192328	0.206546	Visual
0.44016	0.920866	Visual
0.140729	0.850754	Visual
0.0193501	0.2517	Visual
0.252157	0.300165	Visual
0.111822	0.250958	Visual
0.1805	0.74107	Visual
0.0915537	0.411061	Visual
0.0695005	0.17673	Visual
0.146191	0.12433	Visual
0.0480297	0.0964654	Visual
0.301732	0.168475	Visual
0.580246	0.306459	Visual
0.19336	0.31086	Visual
0.520203	0.299784	Visual
0.0827843	0.266968	Visual
0.758301	0.428845	Visual
0.278821	0.303786	Visual
0.494596	0.423649	Visual
0.448618	0.051439	Visual
0.183102	0.240047	Visual
0.701891	0.629691	Visual
0.0829885	0.346704	Visual
0.955205	0.452185	Visual
0.0652584	0.303023	Visual
0.136216	0.121677	Visual
0.452562	0.416411	Visual
0.38123	0.340445	Visual
0.143835	0.300165	Visual
0.56906	0.613648	Visual
0.15053	0.306459	Visual
0.319663	0.269587	Visual
0.0422012	0.337715	Visual
0.149277	0.349844	Visual
0.307963	0.301879	Visual
0.133172	0.329359	Visual
0.0181958	0.320854	Visual
0.157078	0.319505	Visual
0.0682343	0.44309	Visual
0.312895	0.382622	Visual
0.254134	0.260996	Visual
0.256431	0.57305	Visual
0.709889	0.441405	Visual
0.444473	0.763919	Visual
0.12283	0.659527	Visual
0.298458	0.246698	Visual
0.16631	0.525886	Visual
0.170365	0.978955	Visual
1.03356	0.718578	Visual
0.60715	0.698883	Visual
-0.015273	0.649383	Visual
0.643383	0.805451	Visual
0.171298	0.484263	Visual
0.15634	0.688532	Visual
0.293645	0.625906	Visual
0.515191	0.819072	Visual
0.116893	0.707979	Visual
1.1679	1.09187	Visual
0.962871	0.768391	Visual
1.18878	0.863553	Visual
0.329688	0.539597	Visual
0.355355	0.623893	Visual
0.628256	0.787768	Visual
0.816474	0.840808	Visual
0.374585	0.589854	Visual
0.296841	0.556065	Visual
0.419265	0.653271	Visual
0.564166	0.680182	Visual
0.23059	0.41291	Visual
0.213952	0.407574	Visual
0.237741	0.416823	Visual
0.287732	0.425102	Visual
0.169082	0.619631	Visual
0.5693	0.717736	Visual
0.369719	0.593494	Visual
0.293983	0.416411	Visual
0.161765	0.500764	Visual
0.155266	0.625654	Visual
0.0651874	0.52226	Visual
0.609918	0.250031	Visual
0.889282	0.417442	Visual
-0.00605203	0.427388	Visual
0.813676	0.565701	Visual
0.295912	0.168117	Visual
0.222808	0.597881	Visual
0.845416	0.480122	Visual
0.0831969	0.545134	Visual
0.860233	0.458572	Visual
0.978316	0.52634	Visual
0.0527515	0.418888	Visual
0.292749	0.525432	Visual
0.332666	0.233233	Visual
0.799964	0.52998	Visual
0.658665	0.622637	Visual
0.313264	0.574241	Visual
0.257887	0.430095	Visual
0.590149	0.575194	Visual
0.479096	0.331298	Visual
0.207177	0.668469	Visual
0.299058	0.41291	Visual
0.17531	0.595198	Visual
0.449221	0.527476	Visual
0.44442	0.634001	Visual
0.501669	0.709643	Visual
0.328207	0.663461	Visual
0.1066	0.464351	Visual
0.841276	1.00896	Visual
0.209182	0.602534	Visual
0.369214	0.38564	Visual
0.343487	0.377406	Visual
0.132708	0.557938	Visual
0.1694	0.620131	Visual
0.706395	0.58937	Visual
0.125262	0.328196	Visual
0.293645	0.625906	Visual
0.276855	0.496781	Visual
0.391647	0.594711	Visual
0.169516	0.611167	Visual
0.316165	0.448369	Visual
0.278643	0.390484	Visual
0.883899	1.10984	Visual
0.34089	0.581175	Visual
0.304382	0.551865	Visual
0.359198	0.517295	Visual
0.612018	1.03908	Visual
0.478383	0.805137	Visual
0.465894	0.502095	Visual
0.385511	0.702179	Visual
0.393674	0.74978	Visual
0.296583	0.372609	Visual
0.212699	0.674838	Visual
0.437504	0.483609	Visual
0.400786	0.650418	Visual
0.433355	0.718017	Visual
0.428756	0.548377	Visual
0.125482	0.362073	Visual
0.185958	0.59837	Visual
0.64854	0.814292	Visual
0.396395	0.5419	Visual
0.325895	0.209456	Visual
0.343504	0.26398	Visual
0.119568	0.456013	Visual
0.227893	0.553729	Visual
0.218886	0.317772	Visual
1.00536	0.815882	Visual
0.196618	0.447946	Visual
0.409684	0.662148	Visual
0.323101	0.465854	Visual
0.284467	0.405937	Visual
0.190912	0.433853	Visual
0.756989	0.729887	Visual
0.287369	0.461993	Visual
0.317517	0.350433	Visual
0.312996	0.332657	Visual
0.541874	0.756523	Visual
0.539105	0.714937	Visual
0.384348	0.458999	Visual
0.407618	0.628933	Visual
0.490469	0.813023	Visual
0.25624	0.254112	Visual
0.128276	0.164714	Visual
0.499637	0.417855	Visual
0.536804	0.362469	Visual
0.777777	0.512802	Visual
0.473113	0.418681	Visual
0.10368	0.0910171	Visual
0.355325	0.452185	Visual
0.628976	0.874165	Visual
0.544591	0.65353	Visual
1.02805	0.671648	Visual
0.355647	0.487325	Visual
0.258005	0.643455	Visual
0.403417	0.197113	Visual
0.8812	0.562165	Visual
0.515191	0.819072	Visual
0.276855	0.496781	Visual
0.5407	0.493253	Visual
0.349385	0.56925	Visual
0.889639	0.863213	Visual
0.486685	0.726762	Visual
0.366335	0.3251	Visual
0.768037	0.514822	Visual
0.609762	0.738475	Visual
0.340066	0.525886	Visual
0.500005	0.536611	Visual
0.273688	0.415586	Visual
0.471899	0.68529	Visual
0.388704	0.611167	Visual
0.190621	0.343571	Visual
0.18085	0.2623	Visual
0.100431	0.245218	Visual
0.376458	0.236545	Visual
0.446572	0.29124	Visual
0.414671	0.353777	Visual
0.711606	0.401853	Visual
0.116668	0.236545	Visual
0.499155	0.338104	Visual
0.301787	0.294463	Visual
0.322443	0.276901	Visual
0.796323	0.319505	Visual
0.515705	0.481428	Visual
0.330682	0.277841	Visual
0.298356	0.366635	Visual
1.04957	0.310286	Visual
0.196805	0.339664	Visual
0.324103	0.322783	Visual
0.35688	0.287644	Visual
0.968762	0.480557	Visual
0.470188	0.442247	Visual
0.390187	0.31912	Visual
0.290669	0.247253	Visual
0.682828	0.320083	Visual
0.369398	0.344158	Visual
0.57246	0.520226	Visual
0.504563	0.463922	Visual
0.300707	0.360093	Visual
0.37458	0.402465	Visual
0.44648	0.459854	Visual
0.202106	0.364055	Visual
0.197766	0.222595	Visual
0.0731295	0.267716	Visual
0.458345	0.530436	Visual
0.28882	0.485574	Visual
0.575646	0.808912	Visual
0.55504	0.7379	Visual
0.0729016	0.23765	Visual
0.490241	0.467574	Visual
0.495354	0.759178	Visual
0.189142	0.709921	Visual
0.365472	0.616635	Visual
0.68698	0.751241	Visual
0.0910004	0.531348	Visual
0.943025	0.499213	Visual
0.649068	0.614891	Visual
0.116893	0.707979	Visual
0.391647	0.594711	Visual
0.5407	0.493253	Visual
0.0790873	0.523845	Visual
0.239864	0.783792	Visual
0.138461	0.542362	Visual
0.597908	0.514597	Visual
0.773315	1.01615	Visual
0.258256	0.798577	Visual
0.0838126	0.636547	Visual
0.59835	0.791149	Visual
0.304861	0.489517	Visual
0.422497	0.83654	Visual
0.159742	0.601552	Visual
0.211285	0.51662	Visual
0.160134	0.2569	Visual
0.0980582	0.315273	Visual
0.351278	0.472101	Visual
0.509457	0.489517	Visual
0.328548	0.564049	Visual
0.59348	0.537988	Visual
0.0364142	0.275023	Visual
0.465377	0.419921	Visual
0.356574	0.546059	Visual
0.54561	0.467359	Visual
0.338826	0.295032	Visual
0.187176	0.280852	Visual
0.483624	0.567592	Visual
0.111096	0.540748	Visual
0.542281	0.300546	Visual
0.32519	0.563107	Visual
0.119407	0.302832	Visual
0.935049	0.551865	Visual
0.290487	0.336741	Visual
0.126147	0.497444	Visual
0.916052	0.655612	Visual
0.549229	0.559814	Visual
0.565654	0.565229	Visual
0.041109	0.523392	Visual
0.21786	0.572574	Visual
0.689914	0.711311	Visual
0.402802	0.619381	Visual
0.127934	0.717176	Visual
0.3499	0.438253	Visual
0.321691	0.889506	Visual
0.253382	0.431764	Visual
0.320528	0.496781	Visual
0.143302	0.610919	Visual
0.522212	0.500542	Visual
0.304451	0.535923	Visual
0.105246	0.5783	Visual
0.360471	0.418888	Visual
0.0827944	0.681523	Visual
0.152301	0.696147	Visual
0.567609	0.582136	Visual
0.399657	0.603516	Visual
-0.0015064	0.603271	Visual
0.655833	0.767794	Visual
0.0913494	0.487106	Visual
0.133975	0.54861	Visual
1.1679	1.09187	Visual
0.169516	0.611167	Visual
0.349385	0.56925	Visual
0.0790873	0.523845	Visual
0.595445	0.468219	Visual
0.874065	0.68556	Visual
0.219581	0.527931	Visual
0.201289	0.585264	Visual
0.38539	0.645512	Visual
0.652208	0.659789	Visual
0.220826	0.494795	Visual
0.237884	0.465854	Visual
0.206188	0.557001	Visual
0.350604	0.601062	Visual
0.119784	0.362469	Visual
0.1873	0.480993	Visual
0.295462	0.541209	Visual
0.218554	0.479252	Visual
0.117181	0.558407	Visual
0.434649	0.671117	Visual
0.245152	0.68206	Visual
0.341681	0.498328	Visual
0.102701	0.579976	Visual
0.0790304	0.538447	Visual
0.000275827	0.559345	Visual
0.363504	0.164714	Visual
0.617778	0.388463	Visual
0.0356078	0.412499	Visual
0.672737	0.749196	Visual
0.216781	0.223327	Visual
0.141383	0.527704	Visual
0.899212	0.777111	Visual
0.0191925	0.527249	Visual
0.559031	0.535235	Visual
0.761698	0.519098	Visual
0.00398694	0.511234	Visual
0.174016	0.48842	Visual
0.194045	0.330522	Visual
0.654448	0.461351	Visual
0.419497	0.477515	Visual
0.191381	0.526794	Visual
0.206544	0.369221	Visual
0.344547	0.413116	Visual
0.275813	0.334795	Visual
0.144017	0.599593	Visual
0.245295	0.216746	Visual
0.153919	-0.0284048	Visual
0.376161	0.434272	Visual
0.644637	0.25597	Visual
0.624166	0.68691	Visual
0.237829	0.468435	Visual
0.139226	0.0130669	Visual
0.247517	0.2011	Visual
0.303585	0.873476	Visual
0.848275	0.939175	Visual
0.886444	0.99605	Visual
0.0589887	0.486668	Visual
0.397133	0.668205	Visual
0.251719	0.183928	Visual
0.322237	0.511458	Visual
0.962871	0.768391	Visual
0.316165	0.448369	Visual
0.889639	0.863213	Visual
0.239864	0.783792	Visual
0.595445	0.468219	Visual
1.06177	0.763325	Visual
0.395866	0.225707	Visual
0.552434	0.68691	Visual
1.00189	0.958381	Visual
0.889032	0.829373	Visual
0.517008	0.417236	Visual
0.334239	0.191506	Visual
0.603278	0.731598	Visual
0.67991	0.605977	Visual
0.295387	0.163461	Visual
0.193035	0.21401	Visual
0.164768	0.15792	Visual
0.304003	0.495457	Visual
0.272253	0.439303	Visual
0.562025	0.469296	Visual
0.511957	0.499213	Visual
0.168487	0.290482	Visual
0.225009	0.249104	Visual
0.202478	0.358709	Visual
0.166813	0.352203	Visual
0.771753	0.333822	Visual
0.845925	0.330134	Visual
0.0809072	0.267903	Visual
0.557675	0.42718	Visual
0.488565	0.0824161	Visual
0.227492	0.426556	Visual
0.60294	0.306077	Visual
0.173835	0.365642	Visual
1.45754	0.459213	Visual
0.916744	0.888098	Visual
0.149956	0.238572	Visual
0.355189	0.347685	Visual
0.497876	0.503427	Visual
0.842693	0.672444	Visual
0.993405	0.85343	Visual
0.446129	0.489517	Visual
0.319247	0.353974	Visual
0.669365	0.731027	Visual
0.621947	0.326454	Visual
0.283064	0.451124	Visual
0.245592	0.27897	Visual
0.257137	0.177809	Visual
0.224758	0.458999	Visual
0.631495	0.469943	Visual
0.417031	0.749488	Visual
0.125965	0.265286	Visual
0.263977	0.107027	Visual
0.162412	0.278593	Visual
0.186815	0.647058	Visual
0.755007	0.655872	Visual
0.557495	0.637056	Visual
-0.0265323	0.357524	Visual
0.468531	0.571861	Visual
0.141055	0.138865	Visual
0.147391	0.431973	Visual
1.18878	0.863553	Visual
0.278643	0.390484	Visual
0.486685	0.726762	Visual
0.138461	0.542362	Visual
0.874065	0.68556	Visual
1.06177	0.763325	Visual
0.344921	0.302642	Visual
0.350782	0.5624	Visual
0.665093	0.487763	Visual
0.925206	0.801069	Visual
0.376941	0.396765	Visual
0.300778	0.305313	Visual
0.447555	0.557704	Visual
0.588592	0.651713	Visual
0.205528	0.263606	Visual
0.213837	0.386043	Visual
0.246004	0.338299	Visual
0.246434	0.394736	Visual
0.154507	0.424894	Visual
0.522648	0.655091	Visual
0.351118	0.647058	Visual
0.30814	0.188797	Visual
0.118802	0.387858	Visual
0.140413	0.458572	Visual
0.0449222	0.342007	Visual
0.541248	0.283113	Visual
0.76153	0.380614	Visual
-0.0439617	0.201463	Visual
0.681135	0.493473	Visual
0.279788	-0.106322	Visual
0.260052	0.434899	Visual
0.755513	0.432599	Visual
0.0795196	0.338299	Visual
0.891387	0.251514	Visual
1.0496	0.677773	Visual
0.0605705	0.248549	Visual
0.290345	0.41291	Visual
0.339526	0.211277	Visual
0.885932	0.629691	Visual
0.703191	0.518647	Visual
0.317162	0.553496	Visual
0.283569	0.423649	Visual
0.61509	0.501429	Visual
0.455079	0.165788	Visual
0.226593	0.435109	Visual
0.350029	0.387051	Visual
0.220829	0.743383	Visual
0.504542	0.526113	Visual
0.57733	0.763028	Visual
0.572367	0.659004	Visual
0.386397	0.586711	Visual
0.142833	0.419921	Visual
0.673538	1.01913	Visual
0.295047	0.417236	Visual
0.355492	0.211641	Visual
0.365567	0.227907	Visual
0.191411	0.424064	Visual
0.19018	0.461779	Visual
0.748564	0.665303	Visual
0.192328	0.206546	Visual
0.329688	0.539597	Visual
0.883899	1.10984	Visual
0.366335	0.3251	Visual
0.597908	0.514597	Visual
0.219581	0.527931	Visual
0.395866	0.225707	Visual
0.344921	0.302642	Visual
0.493803	0.455374	Visual
0.378559	0.381015	Visual
0.363505	0.519323	Visual
0.988201	0.977751	Visual
0.93513	1.08473	Visual
0.654508	0.399001	Visual
0.477254	0.580935	Visual
0.620118	1.10152	Visual
0.339152	0.307224	Visual
0.28858	0.815564	Visual
0.489177	0.333045	Visual
0.42908	0.457719	Visual
0.582474	0.649641	Visual
0.510823	0.442458	Visual
0.167245	0.294273	Visual
0.200927	0.313929	Visual
0.520592	0.699981	Visual
0.342593	0.355945	Visual
0.407551	0.188256	Visual
0.36452	0.220948	Visual
0.118496	0.2694	Visual
0.302508	0.44964	Visual
0.252534	0.235073	Visual
0.630635	0.603025	Visual
0.257128	0.370017	Visual
0.572605	0.498771	Visual
0.409929	0.345333	Visual
0.339569	0.152923	Visual
0.272563	0.316042	Visual
1.01475	0.656915	Visual
0.404266	0.338104	Visual
0.374209	0.209092	Visual
0.36278	0.275023	Visual
0.77125	0.661623	Visual
0.940063	0.585746	Visual
0.403952	0.349058	Visual
0.499571	0.508774	Visual
0.78101	0.846096	Visual
0.127901	0.1162	Visual
0.0467782	0.374606	Visual
0.331442	0.369022	Visual
0.40213	0.533404	Visual
0.592656	0.518872	Visual
0.319814	0.469081	Visual
0.0636937	0.218207	Visual
0.248413	0.543054	Visual
0.311032	0.629944	Visual
0.440752	0.480122	Visual
0.563068	0.583819	Visual
0.215275	0.762435	Visual
0.187393	0.531805	Visual
0.483846	0.582857	Visual
0.44016	0.920866	Visual
0.355355	0.623893	Visual
0.34089	0.581175	Visual
0.768037	0.514822	Visual
0.773315	1.01615	Visual
0.201289	0.585264	Visual
0.552434	0.68691	Visual
0.350782	0.5624	Visual
0.493803	0.455374	Visual
0.789433	0.94488	Visual
0.354515	0.48339	Visual
0.671848	0.68556	Visual
0.309998	0.38685	Visual
0.805175	0.93653	Visual
0.463094	0.564521	Visual
0.279284	0.371811	Visual
0.113434	0.116906	Visual
0.0577083	0.260064	Visual
0.254309	0.228091	Visual
0.328861	0.391697	Visual
0.395638	0.446466	Visual
0.528162	0.418268	Visual
0.0614202	0.18988	Visual
0.258162	0.335184	Visual
0.218421	0.392304	Visual
0.233594	0.352399	Visual
0.529701	0.171882	Visual
0.447299	0.154885	Visual
0.174636	0.636292	Visual
0.225971	0.430929	Visual
0.528603	0.355748	Visual
0.234529	0.447946	Visual
0.223252	0.249475	Visual
0.442053	0.520452	Visual
0.590153	0.520452	Visual
0.327539	0.569487	Visual
0.466303	0.660313	Visual
0.438771	0.438253	Visual
0.962934	0.498549	Visual
0.31728	0.355551	Visual
0.66097	0.445199	Visual
0.729918	0.570673	Visual
0.378751	0.51213	Visual
0.447096	0.380614	Visual
0.668478	0.417855	Visual
0.335531	0.735889	Visual
0.115043	0.248919	Visual
0.0536128	0.200193	Visual
0.248344	0.508328	Visual
0.51754	0.430095	Visual
0.512262	0.598859	Visual
0.148871	0.629691	Visual
0.0817638	0.206001	Visual
0.171952	0.525659	Visual
0.159322	0.848754	Visual
0.705403	0.879706	Visual
0.57562	0.790533	Visual
-0.0503196	0.780444	Visual
0.308182	0.735316	Visual
0.270379	0.485793	Visual
0.140729	0.850754	Visual
0.628256	0.787768	Visual
0.304382	0.551865	Visual
0.609762	0.738475	Visual
0.258256	0.798577	Visual
0.38539	0.645512	Visual
1.00189	0.958381	Visual
0.665093	0.487763	Visual
0.378559	0.381015	Visual
0.789433	0.94488	Visual
0.870453	0.709088	Visual
0.628016	0.441405	Visual
0.284759	0.398594	Visual
0.974103	0.942973	Visual
0.944447	0.586711	Visual
0.360722	0.289536	Visual
0.106235	0.192952	Visual
0.0888072	0.312394	Visual
0.206404	0.431555	Visual
0.224343	0.441615	Visual
0.49625	0.430095	Visual
0.467699	0.458145	Visual
0.114982	0.277089	Visual
0.0659353	0.368624	Visual
0.153125	0.416617	Visual
0.0902862	0.45261	Visual
0.620307	0.0792596	Visual
0.667405	0.317003	Visual
-0.0461701	0.461565	Visual
0.45183	0.504984	Visual
0.323056	0.286888	Visual
0.286571	0.451336	Visual
0.430547	0.400834	Visual
0.151115	0.517295	Visual
0.929768	0.511906	Visual
0.666056	0.699706	Visual
0.123346	0.476213	Visual
0.392733	0.447523	Visual
0.715132	0.492153	Visual
0.775273	0.495457	Visual
1.63656	0.768989	Visual
0.643985	0.373408	Visual
0.384829	0.393519	Visual
0.934444	0.529069	Visual
0.970982	0.444144	Visual
0.397145	0.598859	Visual
0.146226	0.394736	Visual
0.178322	0.201644	Visual
0.160895	0.664776	Visual
0.523112	0.464995	Visual
0.374805	0.847092	Visual
0.0768332	0.529069	Visual
0.181281	0.122915	Visual
0.145887	0.421577	Visual
0.0900838	0.577821	Visual
0.675999	0.830022	Visual
0.434177	0.838179	Visual
-0.0760235	0.354762	Visual
0.400721	0.538447	Visual
0.161979	0.332463	Visual
0.0193501	0.2517	Visual
0.816474	0.840808	Visual
0.359198	0.517295	Visual
0.340066	0.525886	Visual
0.0838126	0.636547	Visual
0.652208	0.659789	Visual
0.889032	0.829373	Visual
0.925206	0.801069	Visual
0.363505	0.519323	Visual
0.354515	0.48339	Visual
0.870453	0.709088	Visual
0.444251	0.557235	Visual
0.383366	0.435737	Visual
0.5932	0.529069	Visual
0.951708	0.683943	Visual
0.345105	0.448581	Visual
0.136655	0.35358	Visual
0.204806	0.43239	Visual
0.16343	0.66583	Visual
0.113893	0.660313	Visual
0.461761	0.666621	Visual
0.29735	0.566883	Visual
0.217574	0.160779	Visual
0.0472703	0.212734	Visual
0.12271	0.614394	Visual
0.0477431	0.474913	Visual
0.48318	0.186632	Visual
0.638819	0.248549	Visual
-0.0702507	0.258947	Visual
0.618653	0.462422	Visual
0.136215	-0.133541	Visual
0.315021	0.498328	Visual
0.668295	0.632732	Visual
0.070028	0.423442	Visual
0.745813	0.251885	Visual
0.864089	0.719702	Visual
-0.0105471	0.280664	Visual
0.334136	0.531805	Visual
0.308688	0.315081	Visual
1.22348	0.728181	Visual
0.864056	0.65822	Visual
0.367529	0.525205	Visual
0.318648	0.449852	Visual
0.934925	0.764812	Visual
0.587873	0.210548	Visual
0.342133	0.676438	Visual
0.301711	0.241708	Visual
0.177938	0.669792	Visual
0.513316	0.528386	Visual
0.628455	0.711033	Visual
0.733913	0.788689	Visual
0.421313	0.592765	Visual
0.0993804	0.423027	Visual
0.581666	0.940313	Visual
0.295926	0.458359	Visual
0.47395	0.248549	Visual
0.524662	0.293514	Visual
0.142371	0.51101	Visual
0.188967	0.461779	Visual
0.649784	0.618381	Visual
0.252157	0.300165	Visual
0.374585	0.589854	Visual
0.612018	1.03908	Visual
0.500005	0.536611	Visual
0.59835	0.791149	Visual
0.220826	0.494795	Visual
0.517008	0.417236	Visual
0.376941	0.396765	Visual
0.988201	0.977751	Visual
0.671848	0.68556	Visual
0.628016	0.441405	Visual
0.444251	0.557235	Visual
1.02918	0.884939	Visual
1.07424	0.420128	Visual
0.626171	0.568776	Visual
0.78294	0.926419	Visual
0.278875	0.306842	Visual
0.211872	0.612158	Visual
0.469809	0.370217	Visual
0.430343	0.554897	Visual
0.63498	0.620131	Visual
0.621281	0.478166	Visual
0.142609	0.256528	Visual
0.247371	0.351809	Visual
0.471514	0.65822	Visual
0.313579	0.46478	Visual
0.531124	0.316426	Visual
0.459724	0.21237	Visual
0.111323	0.478818	Visual
0.320392	0.47947	Visual
0.314368	0.303214	Visual
0.483128	0.759473	Visual
0.25541	0.403077	Visual
0.50082	0.546523	Visual
0.556011	0.463279	Visual
0.387458	0.357524	Visual
0.270015	0.451973	Visual
0.837869	0.647574	Visual
0.533157	0.307033	Visual
0.433558	0.342985	Visual
0.57664	0.357524	Visual
1.05915	0.864573	Visual
0.914013	0.911708	Visual
0.624347	0.543054	Visual
0.796903	0.478383	Visual
0.909113	0.945262	Visual
0.321772	0.318542	Visual
0.298323	0.637056	Visual
0.333783	0.550468	Visual
0.460477	0.670057	Visual
0.388129	0.50632	Visual
0.270837	0.388665	Visual
0.164951	0.295601	Visual
0.470089	0.927535	Visual
0.171336	0.405324	Visual
0.257572	0.16543	Visual
0.271495	0.197294	Visual
0.084496	0.492593	Visual
0.165014	0.439513	Visual
0.398076	0.504762	Visual
0.111822	0.250958	Visual
0.296841	0.556065	Visual
0.478383	0.805137	Visual
0.273688	0.415586	Visual
0.304861	0.489517	Visual
0.237884	0.465854	Visual
0.334239	0.191506	Visual
0.300778	0.305313	Visual
0.93513	1.08473	Visual
0.309998	0.38685	Visual
0.284759	0.398594	Visual
0.383366	0.435737	Visual
1.02918	0.884939	Visual
0.547902	0.422612	Visual
0.423762	0.543516	Visual
0.828231	0.923081	Visual
0.322078	0.259133	Visual
0.330961	0.657437	Visual
0.34611	0.272584	Visual
0.261427	0.334017	Visual
0.42242	0.456013	Visual
0.39287	0.280664	Visual
0.177443	0.186091	Visual
0.124612	0.2569	Visual
0.346592	0.591794	Visual
0.186106	0.2569	Visual
0.313734	0.179427	Visual
0.290552	0.212916	Visual
0.0313089	0.305313	Visual
0.252476	0.337909	Visual
0.164385	0.287644	Visual
0.338895	0.543978	Visual
0.319758	0.31912	Visual
0.337971	0.425517	Visual
0.352454	0.288779	Visual
0.310283	0.109318	Visual
0.152912	0.494795	Visual
0.620426	0.487544	Visual
0.263986	0.23011	Visual
0.383681	0.137622	Visual
0.322496	0.265847	Visual
0.612201	0.591551	Visual
0.990304	0.527931	Visual
0.373585	0.361281	Visual
0.441013	0.477949	Visual
0.864361	0.591794	Visual
0.156612	0.238572	Visual
0.0879697	0.110729	Visual
0.347916	0.373208	Visual
0.510327	0.268838	Visual
0.589705	0.373008	Visual
0.280706	0.510786	Visual
0.0521812	0.00522653	Visual
0.398988	0.357722	Visual
0.226301	0.990303	Visual
0.553927	0.631717	Visual
0.524782	0.698335	Visual
0.0408389	0.722801	Visual
0.211452	0.571386	Visual
0.454421	0.42614	Visual
0.1805	0.74107	Visual
0.419265	0.653271	Visual
0.465894	0.502095	Visual
0.471899	0.68529	Visual
0.422497	0.83654	Visual
0.206188	0.557001	Visual
0.603278	0.731598	Visual
0.447555	0.557704	Visual
0.654508	0.399001	Visual
0.805175	0.93653	Visual
0.974103	0.942973	Visual
0.5932	0.529069	Visual
1.07424	0.420128	Visual
0.547902	0.422612	Visual
0.936581	0.788075	Visual
0.675751	0.383628	Visual
0.159184	0.186812	Visual
0.115793	0.189339	Visual
0.307184	0.351023	Visual
0.330139	0.30665	Visual
0.477236	0.397375	Visual
0.533177	0.362865	Visual
0.100097	0.277841	Visual
0.123939	0.290482	Visual
0.313661	0.404506	Visual
0.197413	0.2517	Visual
0.52375	0.241523	Visual
0.502278	0.343376	Visual
-0.00123259	0.427388	Visual
0.346558	0.404506	Visual
0.246691	0.339079	Visual
0.327683	0.411061	Visual
0.284923	0.225524	Visual
0.308301	0.46478	Visual
0.612307	0.284056	Visual
0.441122	0.426972	Visual
0.197198	0.670587	Visual
0.584187	0.385036	Visual
0.617575	0.600082	Visual
0.536773	0.294463	Visual
0.831743	0.522034	Visual
0.853345	0.518872	Visual
0.593327	0.36346	Visual
0.780436	0.39575	Visual
1.04959	0.703832	Visual
0.695962	0.574241	Visual
0.160998	0.354171	Visual
0.0557832	0.237098	Visual
0.227146	0.508328	Visual
0.491226	0.37221	Visual
0.437954	0.548377	Visual
0.140464	0.65822	Visual
0.0773787	0.189339	Visual
0.235611	0.441405	Visual
0.118862	0.749196	Visual
0.58794	0.532262	Visual
0.417168	0.56641	Visual
-0.0382691	0.618631	Visual
0.289055	0.663987	Visual
0.279226	0.375605	Visual
0.0915537	0.411061	Visual
0.564166	0.680182	Visual
0.385511	0.702179	Visual
0.388704	0.611167	Visual
0.159742	0.601552	Visual
0.350604	0.601062	Visual
0.67991	0.605977	Visual
0.588592	0.651713	Visual
0.477254	0.580935	Visual
0.463094	0.564521	Visual
0.944447	0.586711	Visual
0.951708	0.683943	Visual
0.626171	0.568776	Visual
0.423762	0.543516	Visual
0.936581	0.788075	Visual
0.651892	0.471237	Visual
0.112575	0.266781	Visual
0.105957	0.346704	Visual
0.242713	0.418062	Visual
0.190149	0.472317	Visual
0.477617	0.592765	Visual
0.376691	0.583097	Visual
0.109609	0.486231	Visual
0.0601986	0.383829	Visual
0.21204	0.634001	Visual
0.0920635	0.398798	Visual
0.465147	0.311819	Visual
0.581105	0.359698	Visual
-0.0640094	0.400426	Visual
0.43211	0.453672	Visual
0.164956	0.148824	Visual
0.344502	0.594711	Visual
0.407602	0.45431	Visual
0.127219	0.514597	Visual
0.627828	0.300546	Visual
0.56871	0.373008	Visual
-0.00418732	0.4471	Visual
0.43435	0.489297	Visual
0.426226	0.286888	Visual
0.802161	0.438043	Visual
0.915763	0.380815	Visual
0.535371	0.553729	Visual
0.440394	0.451336	Visual
1.2085	0.522486	Visual
0.86591	0.4433	Visual
0.558932	0.6134	Visual
0.257234	0.160243	Visual
0.181146	0.47448	Visual
0.2816	0.337325	Visual
0.404362	0.486012	Visual
0.32299	0.471669	Visual
0.169975	0.416411	Visual
0.0697333	0.295601	Visual
0.434239	0.667677	Visual
0.116858	0.366834	Visual
0.240249	0.157563	Visual
0.225796	0.18537	Visual
0.0273506	0.292566	Visual
0.105953	0.265473	Visual
0.351358	0.493473	Visual
0.0695005	0.17673	Visual
0.23059	0.41291	Visual
0.393674	0.74978	Visual
0.190621	0.343571	Visual
0.211285	0.51662	Visual
0.119784	0.362469	Visual
0.295387	0.163461	Visual
0.205528	0.263606	Visual
0.620118	1.10152	Visual
0.279284	0.371811	Visual
0.360722	0.289536	Visual
0.345105	0.448581	Visual
0.78294	0.926419	Visual
0.828231	0.923081	Visual
0.675751	0.383628	Visual
0.651892	0.471237	Visual
0.213445	0.224975	Visual
0.173629	0.670587	Visual
0.284375	0.314121	Visual
0.227435	0.35063	Visual
0.37268	0.45431	Visual
0.26338	0.242815	Visual
0.0546276	0.157384	Visual
0.0710725	0.168654	Visual
0.363181	0.6045	Visual
0.132721	0.280099	Visual
0.276839	0.254298	Visual
0.258641	0.287455	Visual
0.0137193	0.178888	Visual
0.180307	0.37921	Visual
0.135059	0.169909	Visual
0.287044	0.559814	Visual
0.157303	0.26454	Visual
0.264127	0.392102	Visual
0.28503	0.186812	Visual
0.210822	0.114964	Visual
0.0344425	0.314121	Visual
0.514363	0.529752	Visual
0.248817	0.194037	Visual
0.343926	0.158634	Visual
0.347306	0.222595	Visual
0.5412	0.599348	Visual
0.684833	0.676972	Visual
0.524436	0.367828	Visual
0.577022	0.487982	Visual
0.89377	0.731883	Visual
0.683615	0.55911	Visual
0.549038	0.352006	Visual
0.424245	0.564757	Visual
0.439823	0.363063	Visual
0.339001	0.459213	Visual
0.296271	0.473614	Visual
0.301545	0.0589532	Visual
0.405054	0.437204	Visual
0.171731	0.4558	Visual
0.247795	0.148824	Visual
0.240012	0.387051	Visual
0.139338	0.501429	Visual
0.238438	0.351809	Visual
0.296916	0.328196	Visual
0.146191	0.12433	Visual
0.213952	0.407574	Visual
0.296583	0.372609	Visual
0.18085	0.2623	Visual
0.160134	0.2569	Visual
0.1873	0.480993	Visual
0.193035	0.21401	Visual
0.213837	0.386043	Visual
0.339152	0.307224	Visual
0.113434	0.116906	Visual
0.106235	0.192952	Visual
0.136655	0.35358	Visual
0.278875	0.306842	Visual
0.322078	0.259133	Visual
0.159184	0.186812	Visual
0.112575	0.266781	Visual
0.213445	0.224975	Visual
0.882046	0.601552	Visual
0.679685	0.939554	Visual
0.373975	0.684481	Visual
0.517161	0.828078	Visual
0.371423	0.712982	Visual
0.356062	0.711868	Visual
0.19358	0.812389	Visual
0.43386	0.716615	Visual
0.282751	0.61191	Visual
0.224894	0.618631	Visual
0.295835	0.601552	Visual
0.104634	0.299023	Visual
0.279199	0.702454	Visual
0.169011	0.157206	Visual
0.349276	0.679646	Visual
0.247054	0.771987	Visual
0.240473	0.714098	Visual
0.231678	0.0386953	Visual
0.174378	0.210548	Visual
0.0957381	0.360093	Visual
0.378237	0.835559	Visual
0.0955397	0.410445	Visual
0.178543	0.521582	Visual
0.116505	0.262114	Visual
0.188994	0.687991	Visual
0.361036	0.364848	Visual
0.131437	0.577582	Visual
0.0985562	0.403281	Visual
0.239115	0.51662	Visual
0.509903	0.346116	Visual
0.7401	0.820672	Visual
0.220624	0.494575	Visual
0.418664	0.705764	Visual
0.235672	0.61514	Visual
0.122229	0.304168	Visual
0.448878	0.447734	Visual
0.223301	0.889859	Visual
0.0639131	0.266221	Visual
0.18678	0.066474	Visual
0.140316	0.0913684	Visual
0.0445017	0.248364	Visual
0.239636	0.468219	Visual
0.179909	0.469296	Visual
0.0480297	0.0964654	Visual
0.237741	0.416823	Visual
0.212699	0.674838	Visual
0.100431	0.245218	Visual
0.0980582	0.315273	Visual
0.295462	0.541209	Visual
0.164768	0.15792	Visual
0.246004	0.338299	Visual
0.28858	0.815564	Visual
0.0577083	0.260064	Visual
0.0888072	0.312394	Visual
0.204806	0.43239	Visual
0.211872	0.612158	Visual
0.330961	0.657437	Visual
0.115793	0.189339	Visual
0.105957	0.346704	Visual
0.173629	0.670587	Visual
0.882046	0.601552	Visual
0.357066	0.567119	Visual
0.175874	0.617882	Visual
0.512264	1.02041	Visual
0.209867	0.672444	Visual
0.576518	0.330134	Visual
0.0627823	0.521808	Visual
0.228266	0.898731	Visual
0.149803	0.52	Visual
0.153101	0.283868	Visual
0.241446	0.433644	Visual
0.0557317	0.281982	Visual
0.360896	0.972557	Visual
0.0831048	0.137267	Visual
0.234002	0.843117	Visual
0.346061	0.652492	Visual
0.166594	0.672976	Visual
0.178752	0.353384	Visual
0.25968	0.260437	Visual
0.0577051	0.296551	Visual
0.293266	0.820032	Visual
0.0785813	0.368226	Visual
0.257139	0.345333	Visual
0.113582	0.21912	Visual
0.153925	0.723365	Visual
0.335619	0.611414	Visual
0.114178	0.38403	Visual
0.100413	0.401853	Visual
0.234881	0.635782	Visual
0.569078	0.485356	Visual
0.297442	0.268464	Visual
0.740504	0.815882	Visual
0.520368	0.336935	Visual
0.55957	0.592037	Visual
0.515418	0.718859	Visual
0.182377	0.146866	Visual
0.622342	0.429053	Visual
0.348736	0.538218	Visual
0.340455	0.464136	Visual
0.398347	0.557704	Visual
0.248098	0.48034	Visual
0.221996	0.3469	Visual
0.533902	0.428637	Visual
0.301732	0.168475	Visual
0.287732	0.425102	Visual
0.437504	0.483609	Visual
0.376458	0.236545	Visual
0.351278	0.472101	Visual
[truncated: 23,237 more rows]

## Sheet: Figure 6B
Association_betw_seed_based_functional_connectivity_and_tau_PET_change_in_connected_Regions	Tau_PET_Change_in_Seed_ROI	Network
0.132604	0.00300139	Visual
0.097402	0.00668614	Visual
0.311548	0.00815813	Visual
0.0622441	0.00789188	Visual
0.175464	0.0114392	Visual
0.378728	0.021219	Visual
-0.18432	0.000850292	Visual
0.396622	0.0356634	Visual
0.327782	0.00610067	Visual
-0.0879553	-0.0016274	Visual
0.106371	-0.00728203	Visual
0.40998	0.0264302	Visual
-0.20216	0.00189014	Visual
0.384953	0.0409055	Visual
0.319128	0.0137851	Visual
-0.122048	-0.00176524	Visual
0.353549	0.0243807	Visual
0.172359	-0.00115949	Visual
0.33273	0.0345229	Visual
-0.1449	0.00034601	Visual
-0.0188866	-0.00525626	Visual
-0.100251	-0.00186762	Visual
0.347983	0.0295502	Visual
0.220289	0.0271656	Visual
0.0831628	0.0106965	Visual
-0.0389362	0.00107108	Visual
0.297583	0.0192626	Visual
0.370691	0.0293086	Visual
0.178378	0.023454	Visual
0.0933901	0.0139148	Visual
0.392408	0.0198581	Visual
-0.234829	-0.00226642	Motor
-0.132873	0.00468451	Motor
-0.352889	-0.00139225	Motor
-0.36011	0.00292091	Motor
-0.353622	-0.00839959	Motor
-0.0169532	0.00724207	Motor
-0.235985	-0.0067451	Motor
-0.317897	-0.00447024	Motor
-0.233033	0.0120904	Motor
-0.286611	-0.0045935	Motor
-0.177739	0.00712626	Motor
-0.225458	0.00969045	Motor
-0.178183	0.00787684	Motor
-0.227045	-0.00059131	Motor
-0.0899218	0.00772353	Motor
-0.129547	0.00950788	Motor
-0.191447	0.00129041	Motor
-0.233588	0.0044116	Motor
-0.0968912	0.00152034	Motor
-0.126276	0.00544846	Motor
-0.0596649	0.0100035	Motor
-0.102359	-0.00129456	Motor
-0.158077	-0.00512623	Motor
-0.14222	0.000528265	Motor
-0.15481	0.00751829	Motor
-0.0645911	0.00841613	Motor
0.00380218	0.0133004	Motor
-0.0984266	-0.00175744	Motor
-0.0526301	0.00946181	Motor
-0.0462955	0.0187559	Motor
-0.105525	0.00466999	Motor
-0.0491415	0.0100132	Motor
-0.0917899	0.00889711	Motor
-0.0661172	0.0255342	Motor
-0.0834978	0.00749602	Motor
-0.0693004	0.0165257	Motor
-0.0471419	0.0109344	Motor
0.270796	0.0105694	DAN
0.42489	0.0263297	DAN
0.443728	0.0360729	DAN
0.363883	0.0164116	DAN
0.391369	0.0143932	DAN
0.0924153	0.014001	DAN
0.356731	0.0146587	DAN
0.00110403	0.00313431	DAN
0.269438	0.00863872	DAN
0.34822	0.0137879	DAN
0.0270105	0.00361389	DAN
0.209497	0.0157374	DAN
0.374139	0.0290285	DAN
0.291173	0.0217149	DAN
0.186801	0.017309	DAN
0.0985861	0.0223662	DAN
0.0165759	0.0149654	DAN
0.133394	0.0144901	DAN
0.147776	0.0123428	DAN
0.0515953	0.00681172	DAN
0.122165	0.020474	DAN
0.0485889	0.00546913	DAN
0.0660833	0.00793206	DAN
-0.137501	0.000839813	VAN
0.121315	0.0151061	VAN
-0.0412976	0.0160883	VAN
0.0661135	0.0177608	VAN
0.352538	0.0263301	VAN
-0.174508	-0.00320356	VAN
-0.310425	0.0137511	VAN
-0.172666	0.00632828	VAN
-0.288586	0.00821968	VAN
-0.170708	0.00411304	VAN
-0.267848	0.00436889	VAN
-0.231	0.0034783	VAN
-0.228498	-0.00224669	VAN
-0.04713	0.00749978	VAN
-0.0787094	0.00597769	VAN
-0.260412	-0.00177144	VAN
-0.24217	-0.00141818	VAN
-0.143166	0.00571454	VAN
-0.140096	-0.00127351	VAN
-0.00716582	0.00492242	VAN
0.104954	0.0121527	VAN
-0.00662966	0.0185812	VAN
-0.122164	-0.001427	Limbic
-0.157257	-0.00129111	Limbic
-0.0812332	0.00169666	Limbic
-0.179932	-0.00400763	Limbic
0.0464061	0.00884355	Limbic
0.0640138	0.0235075	Limbic
0.0125051	-0.0010976	Limbic
0.0664593	0.0138016	Limbic
0.339697	0.0234496	Limbic
0.233922	0.019294	Limbic
-0.029271	0.0170488	Limbic
-0.165272	-0.00439575	Limbic
-0.156532	0.00426314	Limbic
0.437742	0.020818	FPCN
0.262879	0.0275637	FPCN
0.369475	0.0303596	FPCN
0.41579	0.0223181	FPCN
0.357667	0.022332	FPCN
0.232952	0.0100463	FPCN
0.513378	0.0386335	FPCN
0.0947209	0.00316343	FPCN
0.253016	0.0133584	FPCN
0.131941	0.0181136	FPCN
0.0856117	0.0146583	FPCN
-0.0142098	0.0109198	FPCN
0.126224	0.0135476	FPCN
0.227731	0.00926354	FPCN
0.21514	0.00227238	FPCN
0.108816	0.0108907	FPCN
-0.310956	0.0130553	FPCN
0.217524	0.0209415	FPCN
0.314249	0.0204733	FPCN
-0.235916	-0.00625046	FPCN
-0.0935969	-0.0027819	FPCN
0.0945273	0.00405809	FPCN
0.111474	0.0293599	DMN
0.249789	0.0313045	DMN
0.359405	0.0275929	DMN
0.142982	0.0215904	DMN
-0.103336	0.0136564	DMN
0.308323	0.023157	DMN
0.180843	0.0101002	DMN
0.0372481	0.0208128	DMN
0.073291	0.0174667	DMN
0.240909	0.00896935	DMN
0.218933	0.0195366	DMN
0.253302	0.00953614	DMN
0.330094	0.0321418	DMN
0.210996	0.0179325	DMN
0.295223	0.0289026	DMN
0.286002	0.0322871	DMN
0.344895	0.0350779	DMN
-0.090619	0.00541039	DMN
0.00954739	0.00516977	DMN
-0.152604	-0.00350673	DMN
-0.336197	-0.00608292	DMN
0.102685	0.0138795	DMN
0.127636	0.00680003	DMN
0.071647	0.0130969	DMN
-0.139818	0.00069653	DMN
-0.331929	-0.00308987	DMN
0.115153	0.0166896	DMN
0.0192308	0.0122265	DMN
-0.315064	-0.00258579	DMN
-0.0442797	0.000493337	DMN
0.00181104	0.0160233	DMN
-0.051632	0.0136981	DMN
0.037271	0.00126382	DMN
0.208338	0.0216125	DMN
0.0259348	0.0159723	DMN
0.00123076	0.0156972	DMN
0.27609	0.0162963	DMN
0.230891	0.0120583	DMN
0.121837	0.00751187	DMN
0.0964119	0.0197542	DMN
0.0591077	0.0124757	DMN
-0.0649145	-0.0044548	DMN
-0.0845024	0.00240646	DMN
0.0231711	-0.00238526	DMN
0.0247495	0.00230038	DMN
-0.00430935	0.0125698	DMN
0.0442877	0.0117537	DMN
0.0736479	0.0178523	DMN
0.0167761	0.0175285	DMN
-0.173104	0.0100693	DMN
0.13538	0.0195478	DMN
0.174858	0.0159087	DMN
0.10566	-0.00199582	Visual
0.0612025	0.00503922	Visual
0.244973	0.00369109	Visual
0.335066	0.00649843	Visual
0.0417234	0.0107888	Visual
0.195674	0.0125785	Visual
-0.186792	-0.0111222	Visual
0.299496	0.00866119	Visual
0.465027	0.0290294	Visual
0.423008	0.0178476	Visual
0.0782292	-0.0070017	Visual
-0.105692	-0.00498807	Visual
0.380608	0.0201539	Visual
-0.115518	-0.00343549	Visual
0.227077	0.00721752	Visual
0.361951	0.0241758	Visual
-0.111132	-0.00327477	Visual
0.369598	0.0336056	Visual
-0.0121863	-0.0067382	Visual
-0.108352	-0.000938403	Visual
0.303678	0.0308955	Visual
0.361881	0.037687	Visual
0.214137	0.022716	Visual
-0.0254423	-0.00319219	Visual
0.0249836	0.00490875	Visual
0.297314	0.0227071	Visual
0.357516	0.0290228	Visual
0.12133	0.00496051	Visual
0.194583	0.0224375	Visual
0.428159	0.02035	Visual
-0.162646	0.00168778	Motor
0.0322891	0.0138224	Motor
-0.19769	-0.000110602	Motor
-0.304614	4.24343e-05	Motor
-0.321543	0.0042568	Motor
-0.373387	-0.00455276	Motor
-0.141883	0.00504955	Motor
0.00548855	0.0203983	Motor
-0.319752	-0.00578039	Motor
-0.294626	-0.00652643	Motor
-0.298785	-0.0119066	Motor
-0.24381	0.00705719	Motor
-0.276451	-0.0121377	Motor
-0.209231	0.00207746	Motor
-0.0928255	0.0106235	Motor
-0.225377	0.0047228	Motor
-0.147997	0.0165726	Motor
-0.186079	-0.000830799	Motor
-0.145323	0.00806958	Motor
-0.205823	0.000605206	Motor
-0.16915	0.00278784	Motor
-0.0816776	-0.000176222	Motor
-0.128704	0.0040481	Motor
-0.220189	0.00344842	Motor
-0.100846	-0.00303189	Motor
-0.0510769	0.00386453	Motor
-0.0789524	0.00496298	Motor
-0.0112857	0.0105161	Motor
-0.0842438	0.00114552	Motor
-0.135319	0.00339542	Motor
-0.00841033	0.0136673	Motor
-0.061062	0.00612865	Motor
-0.085028	0.00139289	Motor
-0.103832	0.004684	Motor
-0.0961318	0.00875007	Motor
-0.0302301	0.0189488	Motor
-0.00241215	0.0156802	Motor
-0.0692375	0.0122757	Motor
-0.0576946	0.0138223	Motor
0.0021132	0.010919	Motor
0.455918	0.0185778	DAN
0.524236	0.0411851	DAN
0.347752	0.025918	DAN
0.380089	0.0345791	DAN
0.419583	0.0174556	DAN
0.0135265	0.0142536	DAN
0.38358	0.0185513	DAN
0.130356	0.0111731	DAN
0.0108086	0.00629054	DAN
0.388808	0.0298113	DAN
0.260287	0.0118644	DAN
0.370081	0.0229796	DAN
-0.00100133	0.00229692	DAN
0.256099	0.0173	DAN
0.383317	0.0201131	DAN
0.201687	0.0193634	DAN
0.13332	0.0165461	DAN
0.308063	0.0229976	DAN
0.0541286	0.0186078	DAN
0.150924	0.00755584	DAN
0.172245	0.00861482	DAN
0.0815166	0.0106766	DAN
0.121175	0.0102062	DAN
0.317279	0.0285881	VAN
0.168948	0.0129336	VAN
0.00172868	0.0224078	VAN
-0.118391	0.00562312	VAN
-0.162955	0.00511259	VAN
0.0146363	0.0203651	VAN
0.16542	0.0259514	VAN
0.130445	0.0128539	VAN
-0.302083	0.00245113	VAN
-0.302551	0.00716225	VAN
-0.270754	0.00619946	VAN
-0.315013	0.0102794	VAN
-0.182822	0.00442779	VAN
-0.290178	0.0085488	VAN
-0.212558	0.000187566	VAN
0.019477	0.00979654	VAN
-0.0210361	0.0106769	VAN
-0.231445	-0.00521482	VAN
-0.214987	-0.00354914	VAN
-0.0649456	0.00866148	VAN
0.000309844	0.00338841	VAN
-0.028474	0.0088337	VAN
-0.236188	0.00395889	VAN
-0.0862784	0.0179118	VAN
0.0841521	0.0221832	VAN
-0.148898	-0.00410102	Limbic
-0.187353	-0.00295091	Limbic
-0.116845	-0.00479218	Limbic
-0.169308	0.000703297	Limbic
-0.144773	-0.00722192	Limbic
0.0881933	0.0053711	Limbic
-0.0259961	0.0145477	Limbic
0.0513986	0.0228734	Limbic
-0.047403	0.0109367	Limbic
0.152431	0.0207872	Limbic
-0.102425	0.00165301	Limbic
0.199884	0.013226	Limbic
-0.0700166	0.0021558	Limbic
0.357147	0.0351233	FPCN
0.27066	0.0275416	FPCN
0.476506	0.034359	FPCN
0.140772	0.0201849	FPCN
0.291355	0.0205168	FPCN
0.387225	0.0247224	FPCN
0.280202	0.0264031	FPCN
0.465231	0.04086	FPCN
-0.258957	0.00440281	FPCN
0.125891	0.00912745	FPCN
0.202366	0.0131283	FPCN
0.0928204	0.00402572	FPCN
0.190658	0.0105326	FPCN
0.183692	0.00869814	FPCN
0.121898	0.0104112	FPCN
0.173694	0.0129532	FPCN
-0.0439502	0.00776977	FPCN
0.185413	0.00663372	FPCN
0.228888	0.00376869	FPCN
0.140985	0.00918416	FPCN
0.218711	0.0137828	FPCN
0.215717	0.0147541	FPCN
0.257561	0.0136986	FPCN
0.227368	0.00961204	FPCN
0.0881554	0.00783773	FPCN
0.205703	0.0152009	FPCN
-0.0582881	-0.0068044	FPCN
-0.161369	-0.0052677	FPCN
-0.246196	-0.006725	FPCN
0.0679777	0.00164125	FPCN
0.203004	0.0168311	DMN
0.326493	0.0261423	DMN
0.261967	0.0235609	DMN
0.261573	0.0232068	DMN
0.268794	0.0334923	DMN
0.014871	0.0134461	DMN
0.15382	0.0226762	DMN
-0.0964977	0.00558729	DMN
0.113025	0.00969487	DMN
0.199618	0.0239249	DMN
0.148178	0.00695866	DMN
0.295545	0.0275896	DMN
0.0890366	0.0125322	DMN
-0.117739	0.00222357	DMN
-0.0166716	0.00622755	DMN
0.0754809	0.00776486	DMN
0.0543233	0.00853157	DMN
-0.292318	-0.00621323	DMN
-0.0284615	0.0006254	DMN
-0.38312	-0.00513535	DMN
-0.148893	-0.00648675	DMN
-0.0165723	0.00748421	DMN
-0.394132	-0.00733882	DMN
-0.0199777	0.00111342	DMN
-0.00208054	0.00848718	DMN
-0.0156348	0.000986012	DMN
-0.0411535	0.0107195	DMN
0.0651298	0.0182514	DMN
0.0775483	0.0160197	DMN
0.0876538	0.0206121	DMN
-0.0758209	-0.00156179	DMN
0.0460946	-0.00484402	DMN
-0.0507653	0.00448016	DMN
0.0379293	0.001727	DMN
0.0509177	0.0110828	DMN
0.0638074	0.0175476	DMN
-0.105458	0.00490575	DMN
0.113279	0.0124115	DMN
0.184603	0.0138259	DMN

## Sheet: Figure 6C
Tau_PET_change_in_connected_regions	FC_of_tau_hotspot	Community
0.00300139	0.198127	Visual
0.00668614	0.162904	Visual
0.00815813	0.367839	Visual
0.00789188	0.235871	Visual
0.0114392	0.303133	Visual
0.021219	0.306007	Visual
0.000850292	0.0495774	Visual
0.0356634	0.400507	Visual
0.00610067	0.282844	Visual
-0.0016274	0.14382	Visual
-0.00728203	0.254874	Visual
0.0264302	0.268564	Visual
0.00189014	0.0888897	Visual
0.0409055	0.338083	Visual
0.0137851	0.287183	Visual
-0.00176524	0.167848	Visual
0.0243807	0.40843	Visual
-0.00115949	0.284179	Visual
0.0345229	0.267681	Visual
0.00034601	0.134404	Visual
-0.00525626	0.271536	Visual
-0.00186762	0.205123	Visual
0.0295502	0.377069	Visual
0.0271656	0.223016	Visual
0.0106965	0.262916	Visual
0.00107108	0.229564	Visual
0.0192626	0.294603	Visual
0.0293086	0.30796	Visual
0.023454	0.214708	Visual
0.0139148	0.251663	Visual
0.0198581	0.280159	Visual
-0.00226642	0.114756	Motor
0.00468451	0.18851	Motor
-0.00139225	0.0904754	Motor
0.00292091	0.0835122	Motor
-0.00839959	0.0912228	Motor
0.00724207	0.219952	Motor
-0.0067451	0.127714	Motor
-0.00447024	0.108649	Motor
0.0120904	0.166721	Motor
-0.0045935	0.1571	Motor
0.00712626	0.222131	Motor
0.00969045	0.0831398	Motor
0.00787684	0.0382861	Motor
-0.00059131	0.0316491	Motor
0.00772353	0.104382	Motor
0.00950788	0.112703	Motor
0.00129041	0.0533262	Motor
0.0044116	0.111885	Motor
0.00152034	0.135158	Motor
0.00544846	0.0685039	Motor
0.0100035	0.0943394	Motor
-0.00129456	0.0256835	Motor
-0.00512623	0.13533	Motor
0.000528265	0.102967	Motor
0.00751829	0.181284	Motor
0.00841613	0.123198	Motor
0.0133004	0.171152	Motor
-0.00175744	0.0627308	Motor
0.00946181	0.158756	Motor
0.0187559	0.120513	Motor
0.00466999	0.110464	Motor
0.0100132	0.195398	Motor
0.00889711	0.145969	Motor
0.0255342	0.1159	Motor
0.00749602	0.0940209	Motor
0.0165257	0.123068	Motor
0.0109344	0.0988557	Motor
0.0105694	0.201569	DAN
0.0263297	0.3652	DAN
0.0360729	0.556419	DAN
0.0164116	0.357286	DAN
0.0143932	0.267966	DAN
0.014001	0.209283	DAN
0.0146587	0.266084	DAN
0.00313431	0.130271	DAN
0.00863872	0.209962	DAN
0.0137879	0.231479	DAN
0.00361389	0.159524	DAN
0.0157374	0.219758	DAN
0.0290285	0.278992	DAN
0.0217149	0.23791	DAN
0.017309	0.295297	DAN
0.0223662	0.191918	DAN
0.0149654	0.182157	DAN
0.0144901	0.171496	DAN
0.0123428	0.192477	DAN
0.00681172	0.132803	DAN
0.020474	0.156711	DAN
0.00546913	0.163895	DAN
0.00793206	0.115809	DAN
0.000839813	0.247972	VAN
0.0151061	0.255741	VAN
0.0160883	0.21542	VAN
0.0177608	0.277626	VAN
0.0263301	0.404081	VAN
-0.00320356	0.019374	VAN
0.0137511	0.177449	VAN
0.00632828	0.186203	VAN
0.00821968	0.127001	VAN
0.00411304	0.209481	VAN
0.00436889	0.175716	VAN
0.0034783	0.172473	VAN
-0.00224669	0.19117	VAN
0.00749978	0.190555	VAN
0.00597769	0.0610287	VAN
-0.00177144	0.0866228	VAN
-0.00141818	0.154678	VAN
0.00571454	0.186653	VAN
-0.00127351	0.186974	VAN
0.00492242	0.199504	VAN
0.0121527	0.272342	VAN
0.0185812	0.173632	VAN
-0.001427	0.0991404	Limbic
-0.00129111	0.152253	Limbic
0.00169666	0.103765	Limbic
-0.00400763	0.0328842	Limbic
0.00884355	0.0051621	Limbic
0.0235075	0.0889286	Limbic
-0.0010976	0.0993413	Limbic
0.0138016	0.140481	Limbic
0.0234496	0.0628015	Limbic
0.019294	0.131251	Limbic
0.0170488	0.0630279	Limbic
-0.00439575	0.0497737	Limbic
0.00426314	0.0540806	Limbic
0.020818	0.271612	FPCN
0.0275637	0.239381	FPCN
0.0303596	0.238677	FPCN
0.0223181	0.249886	FPCN
0.022332	0.229899	FPCN
0.0100463	0.236687	FPCN
0.0386335	0.339466	FPCN
0.00316343	0.157789	FPCN
0.0133584	0.204018	FPCN
0.0181136	0.21497	FPCN
0.0146583	0.162904	FPCN
0.0109198	0.0680372	FPCN
0.0135476	0.219743	FPCN
0.00926354	0.197318	FPCN
0.00227238	0.194267	FPCN
0.0108907	0.134957	FPCN
0.0130553	0.124315	FPCN
0.0209415	0.204261	FPCN
0.0204733	0.184478	FPCN
-0.00625046	0.0700669	FPCN
-0.0027819	0.0892041	FPCN
0.00405809	0.198727	FPCN
0.0293599	0.084128	DMN
0.0313045	0.0940125	DMN
0.0275929	0.169948	DMN
0.0215904	0.136285	DMN
0.0136564	0.145866	DMN
0.023157	0.208635	DMN
0.0101002	0.174726	DMN
0.0208128	0.132984	DMN
0.0174667	0.192268	DMN
0.00896935	0.255597	DMN
0.0195366	0.289986	DMN
0.00953614	0.178382	DMN
0.0321418	0.207861	DMN
0.0179325	0.108069	DMN
0.0289026	0.225402	DMN
0.0322871	0.12037	DMN
0.0350779	0.1646	DMN
0.00541039	0.155487	DMN
0.00516977	0.142772	DMN
-0.00350673	0.0171989	DMN
-0.00608292	0.0688137	DMN
0.0138795	0.154863	DMN
0.00680003	0.109341	DMN
0.0130969	0.196184	DMN
0.00069653	-0.0128715	DMN
-0.00308987	-0.0218324	DMN
0.0166896	0.168688	DMN
0.0122265	0.0511437	DMN
-0.00258579	-0.0329249	DMN
0.000493337	0.0483648	DMN
0.0160233	0.0389801	DMN
0.0136981	0.0200794	DMN
0.00126382	0.0457419	DMN
0.0216125	0.120765	DMN
0.0159723	-0.0118129	DMN
0.0156972	-0.0392345	DMN
0.0162963	0.140422	DMN
0.0120583	0.163556	DMN
0.00751187	0.0558846	DMN
0.0197542	0.0188714	DMN
0.0124757	0.134757	DMN
-0.0044548	0.120584	DMN
0.00240646	0.121562	DMN
-0.00238526	0.0978308	DMN
0.00230038	0.147895	DMN
0.0125698	0.122755	DMN
0.0117537	0.0569525	DMN
0.0178523	0.0790635	DMN
0.0175285	0.0959443	DMN
0.0100693	0.118722	DMN
0.0195478	0.096955	DMN
0.0159087	0.150116	DMN
-0.00199582	0.304498	Visual
0.00503922	0.293952	Visual
0.00369109	0.378315	Visual
0.00649843	0.372249	Visual
0.0107888	0.329894	Visual
0.0125785	0.3488	Visual
-0.0111222	0.0680424	Visual
0.00866119	0.296386	Visual
0.0290294	0.726597	Visual
0.0178476	0.433428	Visual
-0.0070017	0.261234	Visual
-0.00498807	0.194613	Visual
0.0201539	0.301549	Visual
-0.00343549	0.215694	Visual
0.00721752	0.293385	Visual
0.0241758	0.594973	Visual
-0.00327477	0.165938	Visual
0.0336056	0.36464	Visual
-0.0067382	0.283755	Visual
-0.000938403	0.198823	Visual
0.0308955	0.242974	Visual
0.037687	0.512147	Visual
0.022716	0.199762	Visual
-0.00319219	0.249514	Visual
0.00490875	0.255665	Visual
0.0227071	0.323882	Visual
0.0290228	0.409996	Visual
0.00496051	0.301219	Visual
0.0224375	0.261457	Visual
0.02035	0.358666	Visual
0.00168778	0.269565	Motor
0.0138224	0.294318	Motor
-0.000110602	0.241287	Motor
4.24343e-05	0.148724	Motor
0.0042568	0.0816703	Motor
-0.00455276	0.0672896	Motor
0.00504955	0.308252	Motor
0.0203983	0.32034	Motor
-0.00578039	0.0574154	Motor
-0.00652643	0.179731	Motor
-0.0119066	0.0667029	Motor
0.00705719	0.205437	Motor
-0.0121377	0.106876	Motor
0.00207746	0.199531	Motor
0.0106235	0.190116	Motor
0.0047228	0.130497	Motor
0.0165726	0.13509	Motor
-0.000830799	0.131726	Motor
0.00806958	0.12243	Motor
0.000605206	0.144163	Motor
0.00278784	0.095764	Motor
-0.000176222	0.20033	Motor
0.0040481	0.101275	Motor
0.00344842	0.0814727	Motor
-0.00303189	0.112257	Motor
0.00386453	0.138045	Motor
0.00496298	0.14525	Motor
0.0105161	0.184176	Motor
0.00114552	0.108367	Motor
0.00339542	0.0877954	Motor
0.0136673	0.144047	Motor
0.00612865	0.140614	Motor
0.00139289	0.188715	Motor
0.004684	0.125862	Motor
0.00875007	0.155489	Motor
0.0189488	0.16101	Motor
0.0156802	0.214162	Motor
0.0122757	0.13679	Motor
0.0138223	0.138796	Motor
0.010919	0.167355	Motor
0.0185778	0.506545	DAN
0.0411851	Inf	DAN
0.025918	0.519165	DAN
0.0345791	0.372885	DAN
0.0174556	0.368305	DAN
0.0142536	0.22496	DAN
0.0185513	0.361673	DAN
0.0111731	0.320013	DAN
0.00629054	0.228723	DAN
0.0298113	0.375742	DAN
0.0118644	0.369116	DAN
0.0229796	0.342459	DAN
0.00229692	0.17048	DAN
0.0173	0.362055	DAN
0.0201131	0.293136	DAN
0.0193634	0.280108	DAN
0.0165461	0.318429	DAN
0.0229976	0.367253	DAN
0.0186078	0.249294	DAN
0.00755584	0.283244	DAN
0.00861482	0.299745	DAN
0.0106766	0.253053	DAN
0.0102062	0.366514	DAN
0.0285881	0.573915	VAN
0.0129336	0.319842	VAN
0.0224078	0.280421	VAN
0.00562312	0.35506	VAN
0.00511259	0.292254	VAN
0.0203651	0.359537	VAN
0.0259514	0.403167	VAN
0.0128539	0.340115	VAN
0.00245113	0.0985222	VAN
0.00716225	0.156818	VAN
0.00619946	0.205665	VAN
0.0102794	0.130465	VAN
0.00442779	0.2071	VAN
0.0085488	0.150254	VAN
0.000187566	0.231956	VAN
0.00979654	0.310022	VAN
0.0106769	0.192015	VAN
-0.00521482	0.138108	VAN
-0.00354914	0.172233	VAN
0.00866148	0.267533	VAN
0.00338841	0.158606	VAN
0.0088337	0.20576	VAN
0.00395889	0.10735	VAN
0.0179118	0.198473	VAN
0.0221832	0.136546	VAN
-0.00410102	0.0944443	Limbic
-0.00295091	0.177025	Limbic
-0.00479218	0.0579709	Limbic
0.000703297	0.143637	Limbic
-0.00722192	0.0291518	Limbic
0.0053711	0.0152611	Limbic
0.0145477	0.119665	Limbic
0.0228734	0.207144	Limbic
0.0109367	0.128892	Limbic
0.0207872	0.245384	Limbic
0.00165301	0.0745332	Limbic
0.013226	0.174342	Limbic
0.0021558	0.0773519	Limbic
0.0351233	0.298249	FPCN
0.0275416	0.36937	FPCN
0.034359	0.415658	FPCN
0.0201849	0.373903	FPCN
0.0205168	0.355356	FPCN
0.0247224	0.419674	FPCN
0.0264031	0.227913	FPCN
0.04086	0.595523	FPCN
0.00440281	0.129813	FPCN
0.00912745	0.131338	FPCN
0.0131283	0.289609	FPCN
0.00402572	0.138058	FPCN
0.0105326	0.390644	FPCN
0.00869814	0.29816	FPCN
0.0104112	0.27156	FPCN
0.0129532	0.330128	FPCN
0.00776977	0.101984	FPCN
0.00663372	0.2629	FPCN
0.00376869	0.281772	FPCN
0.00918416	0.242504	FPCN
0.0137828	0.223305	FPCN
0.0147541	0.304651	FPCN
0.0136986	0.245118	FPCN
0.00961204	0.332371	FPCN
0.00783773	0.168608	FPCN
0.0152009	0.1677	FPCN
-0.0068044	0.148198	FPCN
-0.0052677	0.130466	FPCN
-0.006725	0.060584	FPCN
0.00164125	0.178316	FPCN
0.0168311	0.305514	DMN
0.0261423	0.348075	DMN
0.0235609	0.251822	DMN
0.0232068	0.275536	DMN
0.0334923	0.196518	DMN
0.0134461	0.151325	DMN
0.0226762	0.23731	DMN
0.00558729	0.133021	DMN
0.00969487	0.268394	DMN
0.0239249	0.358846	DMN
0.00695866	0.27294	DMN
0.0275896	0.471454	DMN
0.0125322	0.292525	DMN
0.00222357	0.18854	DMN
0.00622755	0.196471	DMN
0.00776486	0.309654	DMN
0.00853157	0.274492	DMN
-0.00621323	0.0740263	DMN
0.0006254	0.0342553	DMN
-0.00513535	0.00583662	DMN
-0.00648675	0.0350887	DMN
0.00748421	0.0716963	DMN
-0.00733882	-0.0168409	DMN
0.00111342	0.0687607	DMN
0.00848718	0.0583866	DMN
0.000986012	0.0802376	DMN
0.0107195	0.0908061	DMN
0.0182514	0.0842293	DMN
0.0160197	0.132743	DMN
0.0206121	0.131791	DMN
-0.00156179	0.146026	DMN
-0.00484402	0.14978	DMN
0.00448016	0.139391	DMN
0.001727	0.0951082	DMN
0.0110828	0.0639269	DMN
0.0175476	0.130001	DMN
0.00490575	0.151941	DMN
0.0124115	0.112415	DMN
0.0138259	0.192318	DMN

## Sheet: Figure 6D
Tau_PET_change_in_connected_regions	FC_of_tau_coldspot	Community
0.00300139	0.0826834	Visual
0.00668614	0.114239	Visual
0.00815813	0.0997643	Visual
0.00789188	0.152762	Visual
0.0114392	0.153818	Visual
0.021219	0.0254632	Visual
0.000850292	0.0786879	Visual
0.0356634	0.132187	Visual
0.00610067	0.0281119	Visual
-0.0016274	0.120848	Visual
-0.00728203	0.133252	Visual
0.0264302	0.0170006	Visual
0.00189014	0.105849	Visual
0.0409055	0.101069	Visual
0.0137851	-0.0296158	Visual
-0.00176524	0.200094	Visual
0.0243807	0.190347	Visual
-0.00115949	0.097905	Visual
0.0345229	0.0634264	Visual
0.00034601	0.20933	Visual
-0.00525626	0.220675	Visual
-0.00186762	0.226269	Visual
0.0295502	0.122002	Visual
0.0271656	0.0804871	Visual
0.0106965	0.178764	Visual
0.00107108	0.275009	Visual
0.0192626	0.139866	Visual
0.0293086	0.0786998	Visual
0.023454	0.175887	Visual
0.0139148	0.237825	Visual
0.0198581	0.117563	Visual
-0.00226642	0.428057	Motor
0.00468451	0.441857	Motor
-0.00139225	0.367397	Motor
0.00292091	0.427888	Motor
-0.00839959	0.400181	Motor
0.00724207	0.347637	Motor
-0.0067451	0.369341	Motor
-0.00447024	0.438004	Motor
0.0120904	0.390907	Motor
-0.0045935	0.513996	Motor
0.00712626	0.422102	Motor
0.00969045	0.302304	Motor
0.00787684	0.262475	Motor
-0.00059131	0.270335	Motor
0.00772353	0.269407	Motor
0.00950788	0.229289	Motor
0.00129041	0.273723	Motor
0.0044116	0.328592	Motor
0.00152034	0.253178	Motor
0.00544846	0.264316	Motor
0.0100035	0.263568	Motor
-0.00129456	0.209501	Motor
-0.00512623	0.295356	Motor
0.000528265	0.271487	Motor
0.00751829	0.290933	Motor
0.00841613	0.243932	Motor
0.0133004	0.270109	Motor
-0.00175744	0.239967	Motor
0.00946181	0.263508	Motor
0.0187559	0.205139	Motor
0.00466999	0.232112	Motor
0.0100132	0.303498	Motor
0.00889711	0.291758	Motor
0.0255342	0.187969	Motor
0.00749602	0.220981	Motor
0.0165257	0.289244	Motor
0.0109344	0.200271	Motor
0.0105694	0.0790421	DAN
0.0263297	0.0941253	DAN
0.0360729	0.179422	DAN
0.0164116	0.218279	DAN
0.0143932	0.134681	DAN
0.014001	0.188979	DAN
0.0146587	0.0975549	DAN
0.00313431	0.226963	DAN
0.00863872	0.140821	DAN
0.0137879	0.10681	DAN
0.00361389	0.226089	DAN
0.0157374	0.142438	DAN
0.0290285	0.0913178	DAN
0.0217149	0.130038	DAN
0.017309	0.19927	DAN
0.0223662	0.234466	DAN
0.0149654	0.242817	DAN
0.0144901	0.140274	DAN
0.0123428	0.099704	DAN
0.00681172	0.140388	DAN
0.020474	0.104275	DAN
0.00546913	0.160521	DAN
0.00793206	0.130631	DAN
0.000839813	0.438969	VAN
0.0151061	0.244731	VAN
0.0160883	0.279486	VAN
0.0177608	0.243154	VAN
0.0263301	0.234171	VAN
-0.00320356	0.166552	VAN
0.0137511	0.27211	VAN
0.00632828	0.195105	VAN
0.00821968	0.329208	VAN
0.00411304	0.212031	VAN
0.00436889	0.318714	VAN
0.0034783	0.229325	VAN
-0.00224669	0.353781	VAN
0.00749978	0.230237	VAN
0.00597769	0.0917318	VAN
-0.00177144	0.133505	VAN
-0.00141818	0.299835	VAN
0.00571454	0.233902	VAN
-0.00127351	0.190527	VAN
0.00492242	0.182541	VAN
0.0121527	0.21393	VAN
0.0185812	0.163235	VAN
-0.001427	0.0432408	Limbic
-0.00129111	0.0746525	Limbic
0.00169666	0.0600628	Limbic
-0.00400763	0.0593154	Limbic
0.00884355	0.0275605	Limbic
0.0235075	0.0675185	Limbic
-0.0010976	0.069974	Limbic
0.0138016	0.0166417	Limbic
0.0234496	0.0161415	Limbic
0.019294	0.0658185	Limbic
0.0170488	0.133272	Limbic
-0.00439575	0.159729	Limbic
0.00426314	0.0542768	Limbic
0.020818	0.106477	FPCN
0.0275637	0.102499	FPCN
0.0303596	0.0515917	FPCN
0.0223181	0.0760837	FPCN
0.022332	0.0727014	FPCN
0.0100463	0.105014	FPCN
0.0386335	0.0561975	FPCN
0.00316343	0.00643145	FPCN
0.0133584	0.014855	FPCN
0.0181136	0.0525853	FPCN
0.0146583	0.035286	FPCN
0.0109198	0.00687447	FPCN
0.0135476	0.057768	FPCN
0.00926354	0.0798366	FPCN
0.00227238	0.0391885	FPCN
0.0108907	0.0569987	FPCN
0.0130553	0.11938	FPCN
0.0209415	0.133371	FPCN
0.0204733	0.142447	FPCN
-0.00625046	0.0861277	FPCN
-0.0027819	0.0908477	FPCN
0.00405809	0.0584652	FPCN
0.0293599	0.104601	DMN
0.0313045	0.0778396	DMN
0.0275929	0.0393606	DMN
0.0215904	0.20319	DMN
0.0136564	0.338966	DMN
0.023157	0.197807	DMN
0.0101002	0.22831	DMN
0.0208128	0.337645	DMN
0.0174667	0.313947	DMN
0.00896935	0.256318	DMN
0.0195366	0.280662	DMN
0.00953614	0.214773	DMN
0.0321418	0.11394	DMN
0.0179325	0.131131	DMN
0.0289026	0.154904	DMN
0.0322871	0.0568051	DMN
0.0350779	0.0206352	DMN
0.00541039	0.15888	DMN
0.00516977	0.0884537	DMN
-0.00350673	0.112307	DMN
-0.00608292	0.141393	DMN
0.0138795	0.115249	DMN
0.00680003	-0.00266549	DMN
0.0130969	0.187373	DMN
0.00069653	0.0986116	DMN
-0.00308987	0.116752	DMN
0.0166896	0.136042	DMN
0.0122265	0.0174417	DMN
-0.00258579	0.110442	DMN
0.000493337	0.101485	DMN
0.0160233	0.0239976	DMN
0.0136981	0.0636264	DMN
0.00126382	0.0280531	DMN
0.0216125	-0.00615826	DMN
0.0159723	-0.00747387	DMN
0.0156972	0.018268	DMN
0.0162963	0.0176305	DMN
0.0120583	-0.00557817	DMN
0.00751187	0.00457874	DMN
0.0197542	0.009668	DMN
0.0124757	0.103931	DMN
-0.0044548	0.154122	DMN
0.00240646	0.213995	DMN
-0.00238526	0.0723792	DMN
0.00230038	0.0537803	DMN
0.0125698	0.191632	DMN
0.0117537	0.153749	DMN
0.0178523	0.086533	DMN
0.0175285	0.0704267	DMN
0.0100693	0.145195	DMN
0.0195478	0.120381	DMN
0.0159087	0.122267	DMN
-0.00199582	0.0497217	Visual
0.00503922	0.0630349	Visual
0.00369109	0.0880053	Visual
0.00649843	0.0884621	Visual
0.0107888	0.170157	Visual
0.0125785	0.120114	Visual
-0.0111222	0.048473	Visual
0.00866119	0.0311168	Visual
0.0290294	0.0739372	Visual
0.0178476	0.013622	Visual
-0.0070017	0.155673	Visual
-0.00498807	0.167471	Visual
0.0201539	-0.0190934	Visual
-0.00343549	0.189121	Visual
0.00721752	0.0296776	Visual
0.0241758	0.256879	Visual
-0.00327477	0.140895	Visual
0.0336056	0.0806885	Visual
-0.0067382	0.202379	Visual
-0.000938403	0.195791	Visual
0.0308955	0.0338365	Visual
0.037687	0.165527	Visual
0.022716	0.0624892	Visual
-0.00319219	0.25705	Visual
0.00490875	0.234306	Visual
0.0227071	0.138639	Visual
0.0290228	0.114362	Visual
0.00496051	0.246219	Visual
0.0224375	0.151201	Visual
0.02035	0.106724	Visual
0.00168778	0.295535	Motor
0.0138224	0.300315	Motor
-0.000110602	0.405235	Motor
4.24343e-05	0.342258	Motor
0.0042568	0.421821	Motor
-0.00455276	0.399346	Motor
0.00504955	0.377119	Motor
0.0203983	0.384322	Motor
-0.00578039	0.573291	Motor
-0.00652643	0.768121	Motor
-0.0119066	0.61511	Motor
0.00705719	0.498392	Motor
-0.0121377	Inf	Motor
0.00207746	0.520606	Motor
0.0106235	0.127603	Motor
0.0047228	0.269722	Motor
0.0165726	0.290945	Motor
-0.000830799	0.262347	Motor
0.00806958	0.35106	Motor
0.000605206	0.298911	Motor
0.00278784	0.240146	Motor
-0.000176222	0.230851	Motor
0.0040481	0.381621	Motor
0.00344842	0.387019	Motor
-0.00303189	0.245044	Motor
0.00386453	0.265615	Motor
0.00496298	0.249267	Motor
0.0105161	0.235479	Motor
0.00114552	0.210618	Motor
0.00339542	0.315639	Motor
0.0136673	0.195938	Motor
0.00612865	0.294153	Motor
0.00139289	0.224054	Motor
0.004684	0.216805	Motor
0.00875007	0.279486	Motor
0.0189488	0.173303	Motor
0.0156802	0.279887	Motor
0.0122757	0.285325	Motor
0.0138223	0.218182	Motor
0.010919	0.218971	Motor
0.0185778	0.0328937	DAN
0.0411851	0.106876	DAN
0.025918	0.216988	DAN
0.0345791	0.11327	DAN
0.0174556	0.105822	DAN
0.0142536	0.270942	DAN
0.0185513	0.0801065	DAN
0.0111731	0.202094	DAN
0.00629054	0.278808	DAN
0.0298113	0.0899422	DAN
0.0118644	0.180466	DAN
0.0229796	0.11421	DAN
0.00229692	0.218519	DAN
0.0173	0.180757	DAN
0.0201131	0.116327	DAN
0.0193634	0.192325	DAN
0.0165461	0.241067	DAN
0.0229976	0.110388	DAN
0.0186078	0.226611	DAN
0.00755584	0.0678863	DAN
0.00861482	0.0656117	DAN
0.0106766	0.0830609	DAN
0.0102062	0.0895041	DAN
0.0285881	0.20267	VAN
0.0129336	0.304985	VAN
0.0224078	0.33781	VAN
0.00562312	0.492191	VAN
0.00511259	0.603934	VAN
0.0203651	0.297834	VAN
0.0259514	0.189319	VAN
0.0128539	0.0657435	VAN
0.00245113	0.217343	VAN
0.00716225	0.281569	VAN
0.00619946	0.315278	VAN
0.0102794	0.380662	VAN
0.00442779	0.274975	VAN
0.0085488	0.395985	VAN
0.000187566	0.402991	VAN
0.00979654	0.215793	VAN
0.0106769	0.0638517	VAN
-0.00521482	0.168973	VAN
-0.00354914	0.303363	VAN
0.00866148	0.203927	VAN
0.00338841	0.0989344	VAN
0.0088337	0.235409	VAN
0.00395889	0.322711	VAN
0.0179118	0.187377	VAN
0.0221832	-0.00619847	VAN
-0.00410102	0.016157	Limbic
-0.00295091	0.0805281	Limbic
-0.00479218	0.0381004	Limbic
0.000703297	0.0567901	Limbic
-0.00722192	0.0210331	Limbic
0.0053711	-0.0139697	Limbic
0.0145477	0.0600315	Limbic
0.0228734	0.00943594	Limbic
0.0109367	0.0783296	Limbic
0.0207872	-0.0209135	Limbic
0.00165301	0.0787902	Limbic
0.013226	-0.0256701	Limbic
0.0021558	-0.0397242	Limbic
0.0351233	0.0512495	FPCN
0.0275416	0.0890344	FPCN
0.034359	0.0438067	FPCN
0.0201849	0.14197	FPCN
0.0205168	0.0714844	FPCN
0.0247224	0.0570819	FPCN
0.0264031	-0.0268707	FPCN
0.04086	-0.0141028	FPCN
0.00440281	0.231338	FPCN
0.00912745	-0.0409168	FPCN
0.0131283	-0.0246334	FPCN
0.00402572	-0.00264179	FPCN
0.0105326	0.0262917	FPCN
0.00869814	0.0360323	FPCN
0.0104112	0.0291841	FPCN
0.0129532	0.0706765	FPCN
0.00776977	0.0135002	FPCN
0.00663372	0.0374492	FPCN
0.00376869	0.06708	FPCN
0.00918416	0.0291088	FPCN
0.0137828	-0.0382142	FPCN
0.0147541	0.0157683	FPCN
0.0136986	-0.0562485	FPCN
0.00961204	0.0193247	FPCN
0.00783773	0.175541	FPCN
0.0152009	0.125181	FPCN
-0.0068044	0.101641	FPCN
-0.0052677	0.102301	FPCN
-0.006725	0.10159	FPCN
0.00164125	0.0368581	FPCN
0.0168311	0.311749	DMN
0.0261423	0.228287	DMN
0.0235609	0.249329	DMN
0.0232068	0.240122	DMN
0.0334923	0.0649346	DMN
0.0134461	0.065009	DMN
0.0226762	0.0769499	DMN
0.00558729	0.161079	DMN
0.00969487	0.190387	DMN
0.0239249	0.0888979	DMN
0.00695866	0.137687	DMN
0.0275896	0.128184	DMN
0.0125322	0.269302	DMN
0.00222357	0.0912171	DMN
0.00622755	0.0837801	DMN
0.00776486	0.0940581	DMN
0.00853157	0.161631	DMN
-0.00621323	0.121945	DMN
0.0006254	0.00220455	DMN
-0.00513535	0.114338	DMN
-0.00648675	0.0895153	DMN
0.00748421	0.00833394	DMN
-0.00733882	0.0764729	DMN
0.00111342	0.0529911	DMN
0.00848718	-0.00037267	DMN
0.000986012	0.0676822	DMN
0.0107195	0.00179341	DMN
0.0182514	-0.0584817	DMN
0.0160197	-0.0126388	DMN
0.0206121	-0.000940649	DMN
-0.00156179	0.176666	DMN
-0.00484402	0.0510185	DMN
0.00448016	0.217027	DMN
0.001727	0.0803761	DMN
0.0110828	0.119892	DMN
0.0175476	0.0506716	DMN
0.00490575	0.138731	DMN
0.0124115	0.0733974	DMN
0.0138259	0.124059	DMN

## Sheet: Figure 6E
Association_betw_seed_based_functional_connectivity_and_tau_PET_change_in_connected_Regions	Tau_PET_Change_in_Seed_ROI	Network
0.368111	0.0299441	Visual
0.443398	0.0360229	Visual
0.311867	0.0399218	Visual
0.26464	0.0226386	Visual
0.280916	0.0214352	Visual
0.344044	0.0300638	Visual
0.397399	0.0294007	Visual
0.195519	0.0173475	Visual
0.369428	0.0287401	Visual
0.156035	0.0343947	Visual
0.290392	0.0181001	Visual
0.337421	0.0335088	Visual
0.283526	0.0251963	Visual
0.301783	-0.00190711	Visual
0.387641	0.021812	Visual
0.229294	0.0110481	Visual
0.136423	0.0120275	Visual
0.323373	0.00760718	Visual
0.311023	0.0231714	Visual
0.302519	0.0165335	Visual
0.203119	0.0217267	Visual
0.21652	0.00355996	Visual
0.191191	0.0204735	Visual
0.241893	0.0351663	Visual
0.138845	0.0220547	Visual
0.153549	0.0189713	Visual
0.179702	0.0202873	Visual
0.162872	0.0141247	Visual
0.119128	0.0460552	Visual
0.0802817	0.0218291	Visual
0.0551167	0.0166946	Visual
-0.151987	0.0043567	Motor
-0.196994	0.0107958	Motor
-0.226729	0.0121794	Motor
-0.382915	0.0161577	Motor
-0.26848	0.0139038	Motor
-0.203972	0.0155836	Motor
-0.210788	0.0188679	Motor
-0.329043	0.0121356	Motor
-0.345487	0.00322964	Motor
-0.300779	0.0139435	Motor
-0.394875	0.00530798	Motor
-0.433095	0.0114071	Motor
-0.421722	0.00460861	Motor
-0.401034	0.00783662	Motor
-0.465822	0.00288336	Motor
-0.413077	0.00576636	Motor
-0.452314	0.00980619	Motor
-0.451011	0.0149201	Motor
-0.418297	0.000463914	Motor
-0.408887	0.00123653	Motor
-0.4054	0.00991311	Motor
-0.417335	-0.000761011	Motor
-0.3966	0.000603552	Motor
-0.451309	0.00951132	Motor
-0.434234	0.0160066	Motor
-0.381659	0.00546594	Motor
-0.411077	0.00909642	Motor
-0.412019	0.00158668	Motor
-0.414136	0.00889263	Motor
-0.410103	0.0108197	Motor
-0.399415	0.0179335	Motor
-0.352586	0.00696455	Motor
-0.378847	0.00759927	Motor
-0.39129	0.0177544	Motor
-0.418031	0.00914881	Motor
-0.415079	0.0139761	Motor
-0.366647	0.0116755	Motor
0.284984	0.0247113	DAN
0.257483	0.00553481	DAN
0.021333	0.01214	DAN
0.153745	0.0121327	DAN
0.0347608	0.0181485	DAN
-0.449541	0.0131041	DAN
-0.091622	0.025784	DAN
-0.453455	0.0153325	DAN
-0.289785	0.0118088	DAN
-0.211124	0.0228133	DAN
-0.415504	0.00415435	DAN
-0.304637	0.0138204	DAN
-0.0282727	0.0173438	DAN
-0.20936	0.00361411	DAN
-0.114237	0.00412316	DAN
-0.301972	0.00943113	DAN
-0.311682	-0.00620536	DAN
-0.353053	0.0163908	DAN
-0.312885	0.0122695	DAN
-0.391465	0.0209937	DAN
-0.342041	0.0144466	DAN
-0.458767	0.00754954	DAN
-0.427637	0.0230454	DAN
-0.336511	0.0178146	VAN
-0.24033	0.0170718	VAN
-0.474098	0.0148507	VAN
-0.377151	0.014733	VAN
0.0481738	0.00943576	VAN
0.174239	0.0232886	VAN
-0.200007	0.0189881	VAN
-0.339343	0.0135564	VAN
-0.121586	0.0180238	VAN
-0.416306	0.0118329	VAN
-0.380997	0.0110115	VAN
-0.330427	-0.000591373	VAN
-0.33947	0.00439641	VAN
-0.458369	0.000737803	VAN
-0.311134	0.0153158	VAN
-0.373299	0.0128556	VAN
-0.438472	0.00795445	VAN
-0.407914	0.0133441	VAN
-0.406814	0.00752678	VAN
-0.331973	0.016538	VAN
-0.26722	0.00529732	VAN
-0.384519	0.0138305	VAN
0.350687	0.0243779	Limbic
0.310654	0.0269433	Limbic
0.238873	0.0253502	Limbic
0.297014	0.0221255	Limbic
0.222169	0.00961033	Limbic
0.417777	0.0455256	Limbic
0.401148	0.0260573	Limbic
0.444067	0.0213284	Limbic
0.370182	0.0440738	Limbic
0.451772	0.040776	Limbic
0.393123	0.0380499	Limbic
0.288365	0.0203637	Limbic
0.476937	0.0233764	Limbic
0.0729255	0.00229758	FPCN
-0.351711	0.0105112	FPCN
-0.162255	0.00366752	FPCN
-0.07364	0.00475042	FPCN
-0.204103	-0.000125345	FPCN
-0.399244	0.0121123	FPCN
0.187325	0.0155985	FPCN
0.140017	0.0144799	FPCN
-0.00978268	0.0104636	FPCN
-0.307025	0.0101657	FPCN
-0.26986	0.00695501	FPCN
-0.148173	0.0052463	FPCN
-0.382676	0.00800456	FPCN
-0.250237	0.00289911	FPCN
-0.27947	0.0143167	FPCN
-0.234913	0.0174713	FPCN
-0.206791	0.0216601	FPCN
0.151853	0.0190515	FPCN
0.0855147	0.0155179	FPCN
-0.294087	0.012576	FPCN
0.0202549	0.0351533	FPCN
-0.208098	0.0150606	FPCN
0.371682	0.0272865	DMN
0.330436	0.0325317	DMN
0.275038	0.0227016	DMN
0.243977	0.0196284	DMN
0.000741886	0.0146395	DMN
0.148003	0.0175654	DMN
0.0999169	0.0355855	DMN
-0.0559279	0.000292104	DMN
-0.0873995	0.0104996	DMN
0.0156835	0.0126768	DMN
0.0118721	0.00896285	DMN
0.196	0.0157773	DMN
0.229858	0.0172256	DMN
0.14881	0.0233064	DMN
0.0517481	0.019144	DMN
0.118467	0.0144314	DMN
0.00866352	0.00812425	DMN
0.155331	0.0122178	DMN
0.101526	0.0310223	DMN
0.182678	0.0101595	DMN
0.0782684	0.020564	DMN
0.0932362	0.011525	DMN
-0.0189374	0.0122717	DMN
-0.183136	0.0130586	DMN
0.000907414	0.00750005	DMN
-0.0982738	0.014812	DMN
-0.334059	0.00831765	DMN
0.0639685	0.0066945	DMN
-0.223377	0.00741293	DMN
-0.0353332	0.00637352	DMN
-0.00672076	0.0199923	DMN
-0.0794639	0.00805813	DMN
-0.0495256	0.021689	DMN
-0.0047843	0.00493438	DMN
-0.0186548	0.0232985	DMN
0.0165361	0.0226252	DMN
-0.165157	0.0169808	DMN
-0.0804536	0.00971949	DMN
-0.086327	0.0258384	DMN
-0.0407613	0.017286	DMN
-0.255319	0.0195624	DMN
0.316736	0.0294492	DMN
0.251203	0.0315466	DMN
0.251877	0.0319975	DMN
0.285508	0.014119	DMN
0.234356	0.0223465	DMN
0.236893	0.0292684	DMN
0.212741	0.0226883	DMN
0.0725916	0.00999765	DMN
-0.0985225	0.00439559	DMN
0.223102	0.0301736	DMN
0.141126	0.0174138	DMN
0.373493	0.0381814	Visual
0.461225	0.0309661	Visual
0.311562	0.0353567	Visual
0.338977	0.0308494	Visual
0.270194	0.0322661	Visual
0.326534	0.0206392	Visual
0.382261	0.032623	Visual
0.38008	0.019635	Visual
0.206039	0.00693719	Visual
0.318318	0.0242754	Visual
0.271161	0.021027	Visual
0.187901	0.0230394	Visual
0.340356	0.0358269	Visual
0.264574	0.0111657	Visual
0.379462	0.0149754	Visual
0.136517	0.0218954	Visual
0.280584	0.0384393	Visual
0.289389	0.0204107	Visual
0.228652	0.0122281	Visual
0.203127	0.0111158	Visual
0.309467	0.0342806	Visual
0.198137	0.0130665	Visual
0.242736	0.0319578	Visual
0.132184	0.0194517	Visual
0.14398	0.0213552	Visual
0.206047	0.02375	Visual
0.175396	0.0172457	Visual
0.0949579	0.0218253	Visual
0.130952	0.0347374	Visual
0.0706918	0.0298798	Visual
-0.125087	0.0154596	Motor
-0.0657156	0.0191881	Motor
-0.195111	0.0135619	Motor
-0.137213	0.0123335	Motor
-0.355896	0.018062	Motor
-0.285531	0.0186726	Motor
-0.238052	0.013289	Motor
-0.082054	0.00766427	Motor
-0.325827	0.00636637	Motor
-0.28877	0.011616	Motor
-0.299045	0.0109669	Motor
-0.37781	0.0112909	Motor
-0.345626	0.0200087	Motor
-0.34344	0.000131127	Motor
-0.46715	0.00982182	Motor
-0.412541	0.00659812	Motor
-0.472199	0.00502309	Motor
-0.425534	0.0182663	Motor
-0.458802	0.00780709	Motor
-0.421447	0.0177154	Motor
-0.432508	0.00794629	Motor
-0.406889	0.013379	Motor
-0.423106	0.0119097	Motor
-0.448126	0.0164128	Motor
-0.40726	0.00763769	Motor
-0.36562	0.00672513	Motor
-0.397292	-0.0109834	Motor
-0.436726	-0.00222647	Motor
-0.414984	0.00833338	Motor
-0.438489	0.00455039	Motor
-0.40181	0.00950518	Motor
-0.360846	0.00767166	Motor
-0.382011	0.00757366	Motor
-0.427563	0.00678725	Motor
-0.409816	0.00651226	Motor
-0.381792	0.0165549	Motor
-0.33943	0.00564823	Motor
-0.362901	-0.00265134	Motor
-0.391778	0.0173335	Motor
-0.353612	-0.00775497	Motor
0.259305	0.0327796	DAN
0.0518009	0.0153265	DAN
0.1833	0.0216197	DAN
0.18504	0.0164054	DAN
0.00764202	0.022088	DAN
-0.451355	-0.00147152	DAN
0.105504	0.0202217	DAN
-0.397628	0.012899	DAN
-0.458919	0.0183617	DAN
-0.101191	0.0188259	DAN
-0.310756	0.00499392	DAN
-0.0528792	0.0115232	DAN
-0.434638	0.00340321	DAN
-0.302066	0.0112395	DAN
0.125018	0.0167748	DAN
-0.22982	0.0116272	DAN
-0.172402	0.0175762	DAN
-0.122766	0.00854751	DAN
-0.401097	0.0101577	DAN
-0.364216	0.0262234	DAN
-0.336124	0.0233912	DAN
-0.347034	0.015353	DAN
-0.437401	0.0218537	DAN
0.0889138	0.0196465	VAN
0.00753909	0.0202947	VAN
-0.177654	0.0120247	VAN
-0.336279	0.0166982	VAN
-0.355406	0.00271369	VAN
-0.423113	0.00681082	VAN
-0.323651	0.00221702	VAN
-0.388051	0.0165738	VAN
0.0486433	0.0187304	VAN
-0.274115	0.0135993	VAN
-0.0753608	0.00918394	VAN
-0.313151	0.00309786	VAN
-0.357281	0.0130209	VAN
-0.406349	0.0287555	VAN
-0.331194	0.014357	VAN
-0.396884	0.0007595	VAN
-0.289728	0.0131418	VAN
-0.380652	0.0220675	VAN
-0.42337	0.0101278	VAN
-0.262653	0.01483	VAN
-0.338528	0.0150066	VAN
-0.333163	0.012849	VAN
-0.408934	0.00933074	VAN
-0.375498	0.0181565	VAN
-0.311644	0.0209132	VAN
0.34845	0.026827	Limbic
0.338624	0.0277958	Limbic
0.212687	0.0177909	Limbic
0.120165	0.0273699	Limbic
0.354679	0.0125287	Limbic
0.299078	0.0067898	Limbic
0.450281	0.0151546	Limbic
0.461863	0.0345448	Limbic
0.416553	0.0273359	Limbic
0.442555	0.040353	Limbic
0.345085	0.0211461	Limbic
0.397648	0.0476796	Limbic
0.487577	0.0287793	Limbic
-0.031864	0.0177448	FPCN
-0.293509	0.00810985	FPCN
0.0446385	0.0236883	FPCN
-0.402907	0.00138208	FPCN
-0.271938	0.0135408	FPCN
-0.123844	0.0130938	FPCN
0.31684	0.0344138	FPCN
0.242447	0.0253798	FPCN
-0.186167	0.0114917	FPCN
0.179902	0.0178802	FPCN
0.00710708	0.00330378	FPCN
0.000671636	0.0101611	FPCN
-0.325307	0.00675633	FPCN
-0.302064	0.00989863	FPCN
-0.242845	0.0146972	FPCN
-0.350882	0.0213475	FPCN
-0.163391	0.0199764	FPCN
-0.197448	0.0141117	FPCN
-0.236941	0.0132764	FPCN
-0.188929	0.0200573	FPCN
-0.0668337	0.00738512	FPCN
-0.23658	0.0244144	FPCN
-0.0737303	0.0273506	FPCN
-0.232884	0.0153275	FPCN
0.181522	0.0181354	FPCN
0.224234	0.0248107	FPCN
0.0643544	0.0355625	FPCN
-0.300426	0.024767	FPCN
-0.222411	0.0178257	FPCN
-0.230651	0.0232776	FPCN
0.0900767	0.0154498	DMN
0.256489	0.0210745	DMN
0.147437	0.0157648	DMN
-0.114095	0.0220399	DMN
0.132006	0.00884932	DMN
0.410856	0.0320516	DMN
0.355162	0.0297672	DMN
0.151685	0.0272004	DMN
0.22279	0.0238795	DMN
0.189543	0.0165257	DMN
0.0948944	0.0320385	DMN
0.15901	0.0134505	DMN
-0.00486105	0.0362306	DMN
0.232379	0.0112141	DMN
0.194719	0.0110121	DMN
-0.00547295	0.0129436	DMN
-0.296068	0.0112006	DMN
0.113953	0.0198389	DMN
0.152861	0.00786234	DMN
-0.11085	0.0169804	DMN
-0.00231169	0.0109676	DMN
0.0257259	0.0157176	DMN
-0.229388	0.00682235	DMN
0.0140591	0.0109875	DMN
-0.0217711	0.0198627	DMN
-0.0515056	0.00492748	DMN
-0.0841164	0.0207015	DMN
0.0402822	0.0157871	DMN
0.0427095	0.0114715	DMN
-0.123834	0.0247727	DMN
0.296931	0.028035	DMN
0.312802	0.0451826	DMN
0.212662	0.0214086	DMN
0.258191	0.035606	DMN
0.271355	0.0212048	DMN
0.146868	0.0264668	DMN
-0.0369246	0.0048431	DMN
0.204373	0.0258977	DMN
0.11941	0.0141997	DMN

## Sheet: Figure 6F
Tau_PET_change_in_connected_regions	FC_of_tau_hotspot	Community
0.0299441	0.181669	Visual
0.0360229	0.238214	Visual
0.0399218	0.121984	Visual
0.0226386	0.0654781	Visual
0.0214352	0.0845483	Visual
0.0300638	0.117012	Visual
0.0294007	0.0127518	Visual
0.0173475	0.17554	Visual
0.0287401	0.0417631	Visual
0.0343947	0.00323112	Visual
0.0181001	0.053071	Visual
0.0335088	0.0844738	Visual
0.0251963	-0.036306	Visual
-0.00190711	0.119568	Visual
0.021812	0.0546648	Visual
0.0110481	0.00775065	Visual
0.0120275	0.10975	Visual
0.00760718	0.0412463	Visual
0.0231714	0.0311654	Visual
0.0165335	-0.0213437	Visual
0.0217267	0.0221553	Visual
0.00355996	-0.0182103	Visual
0.0204735	0.0633925	Visual
0.0351663	-0.00201805	Visual
0.0220547	0.017444	Visual
0.0189713	0.0139084	Visual
0.0202873	0.0404612	Visual
0.0141247	0.0469705	Visual
0.0460552	0.02703	Visual
0.0218291	0.0117174	Visual
0.0166946	0.0342029	Visual
0.0043567	-0.012285	Motor
0.0107958	0.0398567	Motor
0.0121794	-0.0197182	Motor
0.0161577	-0.0427653	Motor
0.0139038	-0.00790566	Motor
0.0155836	0.0240093	Motor
0.0188679	0.0124615	Motor
0.0121356	-0.0289815	Motor
0.00322964	-0.0103726	Motor
0.0139435	-0.00991498	Motor
0.00530798	0.0184349	Motor
0.0114071	-0.00403537	Motor
0.00460861	0.0121545	Motor
0.00783662	-0.00490131	Motor
0.00288336	0.00463634	Motor
0.00576636	4.74347e-05	Motor
0.00980619	-0.0111837	Motor
0.0149201	-0.0642644	Motor
0.000463914	-0.013472	Motor
0.00123653	0.0510033	Motor
0.00991311	0.0560592	Motor
-0.000761011	0.00268886	Motor
0.000603552	-0.041291	Motor
0.00951132	-0.0271641	Motor
0.0160066	-0.0124215	Motor
0.00546594	0.0375729	Motor
0.00909642	-0.0105427	Motor
0.00158668	0.000233067	Motor
0.00889263	-0.0106412	Motor
0.0108197	0.0202174	Motor
0.0179335	-0.024221	Motor
0.00696455	0.012488	Motor
0.00759927	-0.0103274	Motor
0.0177544	-0.00327562	Motor
0.00914881	-0.0332248	Motor
0.0139761	-0.0101771	Motor
0.0116755	-0.0367771	Motor
0.0247113	0.298998	DAN
0.00553481	0.225473	DAN
0.01214	0.173551	DAN
0.0121327	0.0769824	DAN
0.0181485	0.0445225	DAN
0.0131041	0.0296003	DAN
0.025784	0.0497858	DAN
0.0153325	0.0190662	DAN
0.0118088	0.0092403	DAN
0.0228133	0.0352229	DAN
0.00415435	0.0256525	DAN
0.0138204	0.0548752	DAN
0.0173438	0.0641878	DAN
0.00361411	0.0366511	DAN
0.00412316	0.0809352	DAN
0.00943113	0.0229531	DAN
-0.00620536	0.0519694	DAN
0.0163908	0.0242892	DAN
0.0122695	-0.0230724	DAN
0.0209937	0.0105993	DAN
0.0144466	0.0448184	DAN
0.00754954	-0.0341566	DAN
0.0230454	-0.00641165	DAN
0.0178146	0.00355087	VAN
0.0170718	0.00996107	VAN
0.0148507	-0.00460988	VAN
0.014733	-0.000170205	VAN
0.00943576	0.0732613	VAN
0.0232886	0.0198258	VAN
0.0189881	-0.0511421	VAN
0.0135564	-0.0739631	VAN
0.0180238	0.000619648	VAN
0.0118329	-0.0973082	VAN
0.0110115	-0.079786	VAN
-0.000591373	-0.0821156	VAN
0.00439641	-0.0743437	VAN
0.000737803	-0.0384431	VAN
0.0153158	-0.0642073	VAN
0.0128556	-0.0987755	VAN
0.00795445	-0.0813184	VAN
0.0133441	-0.0694155	VAN
0.00752678	-0.0683424	VAN
0.016538	-0.0408305	VAN
0.00529732	-0.0342585	VAN
0.0138305	-0.0105239	VAN
0.0243779	0.201767	Limbic
0.0269433	0.177051	Limbic
0.0253502	0.121657	Limbic
0.0221255	0.168253	Limbic
0.00961033	-0.00216339	Limbic
0.0455256	0.302102	Limbic
0.0260573	0.207626	Limbic
0.0213284	0.227358	Limbic
0.0440738	0.295082	Limbic
0.040776	0.473049	Limbic
0.0380499	0.212784	Limbic
0.0203637	0.0943461	Limbic
0.0233764	0.167186	Limbic
0.00229758	0.0429462	FPCN
0.0105112	0.0164559	FPCN
0.00366752	0.0116618	FPCN
0.00475042	0.0187257	FPCN
-0.000125345	0.00543094	FPCN
0.0121123	0.0251929	FPCN
0.0155985	0.194572	FPCN
0.0144799	0.103137	FPCN
0.0104636	0.0369109	FPCN
0.0101657	-0.0224094	FPCN
0.00695501	-0.0382849	FPCN
0.0052463	-0.0604533	FPCN
0.00800456	-0.0407115	FPCN
0.00289911	-0.0415687	FPCN
0.0143167	-0.0146205	FPCN
0.0174713	-0.0144833	FPCN
0.0216601	-0.075068	FPCN
0.0190515	0.00376136	FPCN
0.0155179	0.0226048	FPCN
0.012576	-0.117496	FPCN
0.0351533	-0.11875	FPCN
0.0150606	-0.0391788	FPCN
0.0272865	0.205408	DMN
0.0325317	0.213335	DMN
0.0227016	0.292375	DMN
0.0196284	0.0556354	DMN
0.0146395	0.0267984	DMN
0.0175654	0.0755768	DMN
0.0355855	0.045422	DMN
0.000292104	0.0239253	DMN
0.0104996	0.0526076	DMN
0.0126768	0.0772813	DMN
0.00896285	0.0157487	DMN
0.0157773	0.0128308	DMN
0.0172256	0.0198525	DMN
0.0233064	-0.00755832	DMN
0.019144	-0.0150748	DMN
0.0144314	-0.00932343	DMN
0.00812425	0.00565441	DMN
0.0122178	0.0617206	DMN
0.0310223	0.0710923	DMN
0.0101595	-0.0302662	DMN
0.020564	0.0283687	DMN
0.011525	0.0961151	DMN
0.0122717	-0.0347738	DMN
0.0130586	-0.0282053	DMN
0.00750005	-0.0741988	DMN
0.014812	-0.0841849	DMN
0.00831765	-0.0645369	DMN
0.0066945	-0.0489319	DMN
0.00741293	-0.12064	DMN
0.00637352	-0.0706634	DMN
0.0199923	-0.0509935	DMN
0.00805813	-0.103163	DMN
0.021689	-0.0692738	DMN
0.00493438	-0.00664178	DMN
0.0232985	-0.035042	DMN
0.0226252	-0.0558024	DMN
0.0169808	-0.0202463	DMN
0.00971949	-0.0105773	DMN
0.0258384	-0.0307399	DMN
0.017286	-0.0136427	DMN
0.0195624	-0.00599234	DMN
0.0294492	-0.0512907	DMN
0.0315466	-0.04134	DMN
0.0319975	-0.0432134	DMN
0.014119	-0.022575	DMN
0.0223465	-0.0193571	DMN
0.0292684	-0.0656719	DMN
0.0226883	-0.0356269	DMN
0.00999765	-0.0704994	DMN
0.00439559	-0.150481	DMN
0.0301736	-0.0275054	DMN
0.0174138	-0.0505562	DMN
0.0381814	0.312459	Visual
0.0309661	0.360295	Visual
0.0353567	0.16201	Visual
0.0308494	0.132565	Visual
0.0322661	0.0842198	Visual
0.0206392	0.0958367	Visual
0.032623	0.0135436	Visual
0.019635	0.0925135	Visual
0.00693719	0.233899	Visual
0.0242754	0.159892	Visual
0.021027	0.0402455	Visual
0.0230394	-0.0118404	Visual
0.0358269	0.0717736	Visual
0.0111657	0.00610592	Visual
0.0149754	0.0310388	Visual
0.0218954	0.144105	Visual
0.0384393	0.00437541	Visual
0.0204107	0.0799919	Visual
0.0122281	0.0204712	Visual
0.0111158	0.0210107	Visual
0.0342806	-0.0418253	Visual
0.0130665	0.108857	Visual
0.0319578	-0.0103391	Visual
0.0194517	0.0211716	Visual
0.0213552	0.0154945	Visual
0.02375	0.028682	Visual
0.0172457	0.064425	Visual
0.0218253	0.0376436	Visual
0.0347374	0.0048337	Visual
0.0298798	0.0433994	Visual
0.0154596	0.00457646	Motor
0.0191881	0.0293317	Motor
0.0135619	0.0115999	Motor
0.0123335	-0.0428012	Motor
0.018062	-0.0694312	Motor
0.0186726	-0.0563432	Motor
0.013289	0.00517306	Motor
0.00766427	0.0377383	Motor
0.00636637	-0.0814667	Motor
0.011616	-0.0100814	Motor
0.0109669	-0.0548116	Motor
0.0112909	-0.0429913	Motor
0.0200087	-0.0432317	Motor
0.000131127	-0.016966	Motor
0.00982182	-0.0296141	Motor
0.00659812	-0.027504	Motor
0.00502309	-0.00320588	Motor
0.0182663	-0.0232746	Motor
0.00780709	0.00521291	Motor
0.0177154	-0.0713583	Motor
0.00794629	0.0130939	Motor
0.013379	-0.0135753	Motor
0.0119097	0.0251675	Motor
0.0164128	-0.0310701	Motor
0.00763769	0.0097383	Motor
0.00672513	0.0570289	Motor
-0.0109834	0.0363713	Motor
-0.00222647	0.0043078	Motor
0.00833338	0.00831832	Motor
0.00455039	-0.0340693	Motor
0.00950518	0.022473	Motor
0.00767166	0.0175602	Motor
0.00757366	-0.0358333	Motor
0.00678725	-0.0500883	Motor
0.00651226	0.000909262	Motor
0.0165549	0.0168885	Motor
0.00564823	0.034785	Motor
-0.00265134	0.00692181	Motor
0.0173335	0.00851275	Motor
-0.00775497	0.0190743	Motor
0.0327796	0.383367	DAN
0.0153265	0.189339	DAN
0.0216197	0.0777141	DAN
0.0164054	0.0307264	DAN
0.022088	0.0683913	DAN
-0.00147152	0.00749053	DAN
0.0202217	0.0462741	DAN
0.012899	0.0106781	DAN
0.0183617	-0.012332	DAN
0.0188259	0.0474687	DAN
0.00499392	0.0412528	DAN
0.0115232	0.0633138	DAN
0.00340321	-0.012213	DAN
0.0112395	0.0357653	DAN
0.0167748	0.0455845	DAN
0.0116272	0.0760661	DAN
0.0175762	0.0236494	DAN
0.00854751	0.0973804	DAN
0.0101577	0.0188327	DAN
0.0262234	0.0155014	DAN
0.0233912	0.000762457	DAN
0.015353	0.0273905	DAN
0.0218537	-0.0247141	DAN
0.0196465	0.0757394	VAN
0.0202947	0.0329118	VAN
0.0120247	-0.00477427	VAN
0.0166982	-0.00906466	VAN
0.00271369	-0.0231893	VAN
0.00681082	-0.00459255	VAN
0.00221702	-0.000767019	VAN
0.0165738	-0.00551983	VAN
0.0187304	0.00514858	VAN
0.0135993	-0.0850428	VAN
0.00918394	0.000179317	VAN
0.00309786	-0.0685599	VAN
0.0130209	-0.0731564	VAN
0.0287555	-0.0929964	VAN
0.014357	-0.105601	VAN
0.0007595	-0.0468347	VAN
0.0131418	-0.0383169	VAN
0.0220675	-0.078571	VAN
0.0101278	-0.0607228	VAN
0.01483	-0.0555309	VAN
0.0150066	-0.0143474	VAN
0.012849	-0.0600638	VAN
0.00933074	-0.0534355	VAN
0.0181565	-6.96627e-05	VAN
0.0209132	0.00298533	VAN
0.026827	0.226163	Limbic
0.0277958	0.237539	Limbic
0.0177909	0.112056	Limbic
0.0273699	0.14605	Limbic
0.0125287	0.180617	Limbic
0.0067898	0.0443061	Limbic
0.0151546	0.280775	Limbic
0.0345448	0.338264	Limbic
0.0273359	0.222917	Limbic
0.040353	0.521791	Limbic
0.0211461	0.138209	Limbic
0.0476796	Inf	Limbic
0.0287793	0.195759	Limbic
0.0177448	0.0102111	FPCN
0.00810985	-0.0229263	FPCN
0.0236883	0.0408559	FPCN
0.00138208	0.0221672	FPCN
0.0135408	0.0312343	FPCN
0.0130938	0.0134069	FPCN
0.0344138	0.612787	FPCN
0.0253798	0.31347	FPCN
0.0114917	-0.0777684	FPCN
0.0178802	0.148058	FPCN
0.00330378	0.0779408	FPCN
0.0101611	0.0128623	FPCN
0.00675633	-0.00818843	FPCN
0.00989863	-0.00303608	FPCN
0.0146972	-0.0116949	FPCN
0.0213475	-0.0271813	FPCN
0.0199764	-0.0511376	FPCN
0.0141117	0.0291085	FPCN
0.0132764	-0.00560902	FPCN
0.0200573	-0.0105171	FPCN
0.00738512	0.00900238	FPCN
0.0244144	0.0118849	FPCN
0.0273506	0.0393857	FPCN
0.0153275	0.0163814	FPCN
0.0181354	0.0106476	FPCN
0.0248107	-0.0130534	FPCN
0.0355625	-0.0982911	FPCN
0.024767	-0.0959118	FPCN
0.0178257	-0.0952488	FPCN
0.0232776	-0.0112845	FPCN
0.0154498	0.0231588	DMN
0.0210745	0.0580622	DMN
0.0157648	0.0176292	DMN
0.0220399	-0.00673707	DMN
0.00884932	0.011188	DMN
0.0320516	0.215057	DMN
0.0297672	0.258404	DMN
0.0272004	0.0115911	DMN
0.0238795	0.0458773	DMN
0.0165257	0.0952251	DMN
0.0320385	0.110231	DMN
0.0134505	0.0726656	DMN
0.0362306	0.0687676	DMN
0.0112141	0.0733586	DMN
0.0110121	0.185131	DMN
0.0129436	0.0636923	DMN
0.0112006	-0.0836759	DMN
0.0198389	0.0188446	DMN
0.00786234	-0.0382506	DMN
0.0169804	-0.0812533	DMN
0.0109676	-0.0759366	DMN
0.0157176	-0.0428791	DMN
0.00682235	-0.064367	DMN
0.0109875	-0.0732007	DMN
0.0198627	-0.0330904	DMN
0.00492748	-0.0201195	DMN
0.0207015	-0.0206889	DMN
0.0157871	0.00751971	DMN
0.0114715	0.016897	DMN
0.0247727	-0.0088102	DMN
0.028035	-0.0132781	DMN
0.0451826	-0.0247478	DMN
0.0214086	-0.00269108	DMN
0.035606	-0.0257719	DMN
0.0212048	-0.0503087	DMN
0.0264668	-0.0565617	DMN
0.0048431	-0.127625	DMN
0.0258977	-0.0455746	DMN
0.0141997	-0.033584	DMN

## Sheet: Figure 6G
Tau_PET_change_in_connected_regions	FC_of_tau_coldspot	Community
0.0299441	0.0389522	Visual
0.0360229	-0.00720825	Visual
0.0399218	-0.0528156	Visual
0.0226386	0.0729405	Visual
0.0214352	0.0596688	Visual
0.0300638	-0.065887	Visual
0.0294007	-0.0867785	Visual
0.0173475	0.112874	Visual
0.0287401	-0.121403	Visual
0.0343947	0.14225	Visual
0.0181001	-0.0230648	Visual
0.0335088	-0.0748401	Visual
0.0251963	0.000249299	Visual
-0.00190711	0.0624331	Visual
0.021812	-0.16786	Visual
0.0110481	0.07144	Visual
0.0120275	0.155513	Visual
0.00760718	-0.0501323	Visual
0.0231714	-0.0254578	Visual
0.0165335	-0.0129779	Visual
0.0217267	0.052988	Visual
0.00355996	0.05598	Visual
0.0204735	0.0850751	Visual
0.0351663	0.082775	Visual
0.0220547	0.143973	Visual
0.0189713	0.158656	Visual
0.0202873	0.105585	Visual
0.0141247	0.0677009	Visual
0.0460552	0.137936	Visual
0.0218291	0.174992	Visual
0.0166946	0.147017	Visual
0.0043567	0.0635506	Motor
0.0107958	0.147563	Motor
0.0121794	0.150314	Motor
0.0161577	0.220155	Motor
0.0139038	0.204495	Motor
0.0155836	0.11217	Motor
0.0188679	0.146759	Motor
0.0121356	0.252381	Motor
0.00322964	0.229513	Motor
0.0139435	0.244331	Motor
0.00530798	0.316812	Motor
0.0114071	0.32169	Motor
0.00460861	0.392482	Motor
0.00783662	0.309699	Motor
0.00288336	0.545775	Motor
0.00576636	0.425357	Motor
0.00980619	0.48767	Motor
0.0149201	0.502076	Motor
0.000463914	0.596666	Motor
0.00123653	0.637185	Motor
0.00991311	0.72245	Motor
-0.000761011	0.643739	Motor
0.000603552	0.469932	Motor
0.00951132	0.629303	Motor
0.0160066	0.6158	Motor
0.00546594	0.723647	Motor
0.00909642	0.722316	Motor
0.00158668	0.807176	Motor
0.00889263	0.943947	Motor
0.0108197	0.599416	Motor
0.0179335	0.696818	Motor
0.00696455	0.553818	Motor
0.00759927	0.596856	Motor
0.0177544	0.504336	Motor
0.00914881	0.718364	Motor
0.0139761	0.78097	Motor
0.0116755	0.553867	Motor
0.0247113	0.0153859	DAN
0.00553481	-0.0356359	DAN
0.01214	0.0617125	DAN
0.0121327	0.0545825	DAN
0.0181485	0.120194	DAN
0.0131041	0.346455	DAN
0.025784	0.163758	DAN
0.0153325	0.5245	DAN
0.0118088	0.160212	DAN
0.0228133	0.167921	DAN
0.00415435	0.598597	DAN
0.0138204	0.355504	DAN
0.0173438	0.1166	DAN
0.00361411	0.311844	DAN
0.00412316	0.232666	DAN
0.00943113	0.473608	DAN
-0.00620536	0.523373	DAN
0.0163908	0.324793	DAN
0.0122695	0.327457	DAN
0.0209937	0.392093	DAN
0.0144466	0.260217	DAN
0.00754954	0.161326	DAN
0.0230454	0.220449	DAN
0.0178146	0.220877	VAN
0.0170718	0.0240816	VAN
0.0148507	0.350047	VAN
0.014733	0.10064	VAN
0.00943576	0.0280687	VAN
0.0232886	-0.111275	VAN
0.0189881	0.00679213	VAN
0.0135564	0.00350209	VAN
0.0180238	0.0531088	VAN
0.0118329	0.086032	VAN
0.0110115	0.146303	VAN
-0.000591373	0.0473136	VAN
0.00439641	0.158625	VAN
0.000737803	0.146065	VAN
0.0153158	0.0286414	VAN
0.0128556	0.0983067	VAN
0.00795445	0.392529	VAN
0.0133441	0.247277	VAN
0.00752678	0.345514	VAN
0.016538	0.268546	VAN
0.00529732	0.328872	VAN
0.0138305	0.333748	VAN
0.0243779	-0.0238943	Limbic
0.0269433	-0.0742576	Limbic
0.0253502	-0.0627437	Limbic
0.0221255	-0.0255912	Limbic
0.00961033	-0.186015	Limbic
0.0455256	-0.066952	Limbic
0.0260573	-0.0664955	Limbic
0.0213284	-0.0772257	Limbic
0.0440738	-0.10107	Limbic
0.040776	-0.029271	Limbic
0.0380499	-0.0745893	Limbic
0.0203637	0.0088242	Limbic
0.0233764	-0.0948444	Limbic
0.00229758	0.025833	FPCN
0.0105112	0.0408066	FPCN
0.00366752	-0.136354	FPCN
0.00475042	-0.0394299	FPCN
-0.000125345	-0.0389912	FPCN
0.0121123	0.267101	FPCN
0.0155985	-0.108409	FPCN
0.0144799	-0.134227	FPCN
0.0104636	-0.193892	FPCN
0.0101657	-0.0124737	FPCN
0.00695501	-0.106376	FPCN
0.0052463	-0.136704	FPCN
0.00800456	0.0231734	FPCN
0.00289911	0.0231145	FPCN
0.0143167	0.0269249	FPCN
0.0174713	-0.034038	FPCN
0.0216601	-0.0277691	FPCN
0.0190515	-0.00308	FPCN
0.0155179	0.027693	FPCN
0.012576	0.0362286	FPCN
0.0351533	-0.146063	FPCN
0.0150606	-0.0375911	FPCN
0.0272865	-0.0973435	DMN
0.0325317	-0.119672	DMN
0.0227016	-0.130175	DMN
0.0196284	-0.0247961	DMN
0.0146395	0.0373937	DMN
0.0175654	-0.0558161	DMN
0.0355855	-0.0332669	DMN
0.000292104	0.0902966	DMN
0.0104996	0.12817	DMN
0.0126768	0.0263195	DMN
0.00896285	0.0245606	DMN
0.0157773	-0.104794	DMN
0.0172256	-0.0753629	DMN
0.0233064	-0.190503	DMN
0.019144	-0.136017	DMN
0.0144314	-0.186167	DMN
0.00812425	-0.208858	DMN
0.0122178	-0.104933	DMN
0.0310223	-0.12073	DMN
0.0101595	-0.0931533	DMN
0.020564	-0.0246304	DMN
0.011525	-0.1234	DMN
0.0122717	-0.213895	DMN
0.0130586	-0.041457	DMN
0.00750005	-0.105288	DMN
0.014812	-0.0494137	DMN
0.00831765	0.0138524	DMN
0.0066945	-0.127139	DMN
0.00741293	-0.048209	DMN
0.00637352	-0.0568578	DMN
0.0199923	-0.0613929	DMN
0.00805813	-0.0799336	DMN
0.021689	-0.0227658	DMN
0.00493438	-0.141909	DMN
0.0232985	-0.0552276	DMN
0.0226252	-0.0882794	DMN
0.0169808	0.0228707	DMN
0.00971949	0.0149134	DMN
0.0258384	-0.00650294	DMN
0.017286	-0.0649746	DMN
0.0195624	0.108322	DMN
0.0294492	-0.0357749	DMN
0.0315466	0.0147728	DMN
0.0319975	-0.0537302	DMN
0.014119	-0.116599	DMN
0.0223465	-0.0393986	DMN
0.0292684	-0.0865864	DMN
0.0226883	-0.136758	DMN
0.00999765	-0.0783235	DMN
0.00439559	-0.0650148	DMN
0.0301736	-0.112982	DMN
0.0174138	-0.0260337	DMN
0.0381814	0.0137632	Visual
0.0309661	0.000701095	Visual
0.0353567	0.00102705	Visual
0.0308494	-0.0637149	Visual
0.0322661	0.076984	Visual
0.0206392	-0.00646631	Visual
0.032623	-0.0628598	Visual
0.019635	-0.0997616	Visual
0.00693719	0.0908591	Visual
0.0242754	-0.0384627	Visual
0.021027	-0.00869041	Visual
0.0230394	0.121661	Visual
0.0358269	-0.10595	Visual
0.0111657	0.0430966	Visual
0.0149754	-0.155821	Visual
0.0218954	0.200524	Visual
0.0384393	0.0109359	Visual
0.0204107	0.0142288	Visual
0.0122281	0.0370225	Visual
0.0111158	0.062149	Visual
0.0342806	-0.0504133	Visual
0.0130665	0.108157	Visual
0.0319578	0.0797032	Visual
0.0194517	0.170726	Visual
0.0213552	0.14779	Visual
0.02375	0.126577	Visual
0.0172457	0.0940072	Visual
0.0218253	0.183485	Visual
0.0347374	0.149927	Visual
0.0298798	0.183934	Visual
0.0154596	0.0451371	Motor
0.0191881	0.089333	Motor
0.0135619	0.136219	Motor
0.0123335	0.0670162	Motor
0.018062	0.233829	Motor
0.0186726	0.182168	Motor
0.013289	0.226254	Motor
0.00766427	0.136595	Motor
0.00636637	0.276273	Motor
0.011616	0.284636	Motor
0.0109669	0.19506	Motor
0.0112909	0.265739	Motor
0.0200087	0.347947	Motor
0.000131127	0.320777	Motor
0.00982182	0.389606	Motor
0.00659812	0.396305	Motor
0.00502309	0.416719	Motor
0.0182663	0.418933	Motor
0.00780709	0.672642	Motor
0.0177154	0.352813	Motor
0.00794629	0.781425	Motor
0.013379	0.708	Motor
0.0119097	1.07078	Motor
0.0164128	0.677614	Motor
0.00763769	0.912385	Motor
0.00672513	0.987069	Motor
-0.0109834	Inf	Motor
-0.00222647	1.19561	Motor
0.00833338	1.25297	Motor
0.00455039	0.751582	Motor
0.00950518	0.739825	Motor
0.00767166	0.655825	Motor
0.00757366	0.873016	Motor
0.00678725	0.91265	Motor
0.00651226	1.09416	Motor
0.0165549	0.563216	Motor
0.00564823	0.644142	Motor
-0.00265134	0.572198	Motor
0.0173335	0.746407	Motor
-0.00775497	0.627895	Motor
0.0327796	-0.0436976	DAN
0.0153265	0.0959721	DAN
0.0216197	0.0456393	DAN
0.0164054	-0.0317105	DAN
0.022088	0.135827	DAN
-0.00147152	0.530221	DAN
0.0202217	0.138664	DAN
0.012899	0.45834	DAN
0.0183617	0.610003	DAN
0.0188259	0.180295	DAN
0.00499392	0.320569	DAN
0.0115232	0.227108	DAN
0.00340321	0.896575	DAN
0.0112395	0.472274	DAN
0.0167748	-0.0104576	DAN
0.0116272	0.486982	DAN
0.0175762	0.358796	DAN
0.00854751	0.344014	DAN
0.0101577	0.865402	DAN
0.0262234	0.513653	DAN
0.0233912	0.449646	DAN
0.015353	0.516819	DAN
0.0218537	0.275902	DAN
0.0196465	0.0212491	VAN
0.0202947	0.0878872	VAN
0.0120247	0.0660361	VAN
0.0166982	0.251073	VAN
0.00271369	0.304115	VAN
0.00681082	0.313624	VAN
0.00221702	0.0698962	VAN
0.0165738	0.318304	VAN
0.0187304	-0.0426834	VAN
0.0135993	0.0582308	VAN
0.00918394	0.0180219	VAN
0.00309786	0.179315	VAN
0.0130209	0.0414183	VAN
0.0287555	0.198898	VAN
0.014357	0.142788	VAN
0.0007595	0.125241	VAN
0.0131418	0.0665489	VAN
0.0220675	0.167497	VAN
0.0101278	0.431669	VAN
0.01483	0.174945	VAN
0.0150066	0.215385	VAN
0.012849	0.391776	VAN
0.00933074	0.445332	VAN
0.0181565	0.428117	VAN
0.0209132	0.225311	VAN
0.026827	-0.0497157	Limbic
0.0277958	-0.0377567	Limbic
0.0177909	0.0116043	Limbic
0.0273699	-0.061234	Limbic
0.0125287	-0.0422352	Limbic
0.0067898	-0.175869	Limbic
0.0151546	-0.0305856	Limbic
0.0345448	-0.0986778	Limbic
0.0273359	-0.0173379	Limbic
0.040353	-0.0207248	Limbic
0.0211461	-0.0507843	Limbic
0.0476796	0.0363713	Limbic
0.0287793	-0.0719196	Limbic
0.0177448	-0.172192	FPCN
0.00810985	0.0705212	FPCN
0.0236883	-0.0306735	FPCN
0.00138208	0.381619	FPCN
0.0135408	0.0976679	FPCN
0.0130938	0.00241988	FPCN
0.0344138	-0.101849	FPCN
0.0253798	-0.0619017	FPCN
0.0114917	-0.0317431	FPCN
0.0178802	-0.17881	FPCN
0.00330378	-0.180359	FPCN
0.0101611	-0.198669	FPCN
0.00675633	-0.0113498	FPCN
0.00989863	-0.0401118	FPCN
0.0146972	0.0445697	FPCN
0.0213475	0.129453	FPCN
0.0199764	-0.0758234	FPCN
0.0141117	0.0417222	FPCN
0.0132764	0.096578	FPCN
0.0200573	-0.0271046	FPCN
0.00738512	-0.0453749	FPCN
0.0244144	0.148978	FPCN
0.0273506	0.0320377	FPCN
0.0153275	0.188282	FPCN
0.0181354	0.0486221	FPCN
0.0248107	-0.112484	FPCN
0.0355625	-0.138031	FPCN
0.024767	0.0221675	FPCN
0.0178257	-0.067875	FPCN
0.0232776	-0.0229889	FPCN
0.0154498	-0.0265374	DMN
0.0210745	-0.0161886	DMN
0.0157648	-0.144086	DMN
0.0220399	-0.0713236	DMN
0.00884932	-0.167171	DMN
0.0320516	-0.0769304	DMN
0.0297672	-0.0980787	DMN
0.0272004	-0.00412618	DMN
0.0238795	0.00817208	DMN
0.0165257	-0.0835275	DMN
0.0320385	0.00730205	DMN
0.0134505	-0.0549555	DMN
0.0362306	0.0583654	DMN
0.0112141	-0.134834	DMN
0.0110121	-0.121964	DMN
0.0129436	-0.12024	DMN
0.0112006	0.0226762	DMN
0.0198389	-0.0350996	DMN
0.00786234	-0.147814	DMN
0.0169804	-0.0750629	DMN
0.0109676	-0.115305	DMN
0.0157176	-0.152303	DMN
0.00682235	-0.0347168	DMN
0.0109875	-0.091997	DMN
0.0198627	-0.0904705	DMN
0.00492748	-0.0930643	DMN
0.0207015	0.0110118	DMN
0.0157871	-0.0533723	DMN
0.0114715	-0.0253674	DMN
0.0247727	0.00230149	DMN
0.028035	-0.01161	DMN
0.0451826	-0.149282	DMN
0.0214086	0.0311241	DMN
0.035606	-0.0646481	DMN
0.0212048	-0.0849791	DMN
0.0264668	-0.111007	DMN
0.0048431	-0.105104	DMN
0.0258977	-0.0963111	DMN
0.0141997	0.0309394	DMN

[truncated: 9 more sheets: Figure 7B, Figure7C, Figure7D, Figure7E, Figure7F, Figure7G, Figure7H, Figure7I, Figure7J]
